# Supplementary material for: Assessing the burden of Scorpionism: Epidemiological trends and health outcomes in Northwest of Iran
Source: PLoS Negl Trop Dis. 2025 Jul 3;19(7):e0013201. doi: 10.1371/journal.pntd.0013201 (PMC12286322; doi:10.1371/journal.pntd.0013201)
Supplement: S3 Table — (XLSX) [file pntd.0013201.s003.xlsx]

## Sheet: Sheet1
FID	County	Scorpion sting cases (N.)			Population(N.)	Prevalance per 10000 Pop.
		2022	2023	Total		2022	2023	Total
6	Tabriz	405	440	845	1.83839e+06	2.20301	2.39339	4.59641
14	Maraqe	270	21	291	275135	9.81335	0.763261	10.5766
11	Osku	166	116	282	164104	10.1155	7.06867	17.1842
4	Marand	109	139	248	254001	4.29133	5.47243	9.76376
12	Azar Shahr	105	109	214	114375	9.18029	9.53002	18.7103
16	Malkan	108	104	212	115423	9.35692	9.01036	18.3673
18	Miyane	82	82	164	189587	4.32518	4.32518	8.65036
13	Ajab Shir	32	93	125	73463.9	4.35588	12.6593	17.0152
8	Ahar	56	55	111	139002	4.02873	3.95679	7.98552
5	Jolfa	50	51	101	63619.9	7.85918	8.01636	15.8755
3	Shabestar	46	44	90	140413	3.27605	3.13361	6.40966
10	Sarab	40	31	71	131340	3.04552	2.36028	5.40581
7	Varzeqan	23	47	70	54590.9	4.21316	8.6095	12.8227
0	Kaleybar	57	9	66	47825.3	11.9184	1.88185	13.8002
19	Hashtrud	43	14	57	59307.6	7.25034	2.36058	9.61092
20	Charoymaq	21	22	43	32216.4	6.51842	6.82882	13.3472
2	Khoda Afarin	4	37	41	34211.3	1.1692	10.8151	11.9843
1	Horand	20	18	38	21224.9	9.4229	8.48061	17.9035
15	Bonab	7	29	36	139865	0.500484	2.07343	2.57392
9	Heris	14	18	32	71640	1.95422	2.51256	4.46678
17	Bostan Abad	12	5	17	98261.5	1.22123	0.508846	1.73008
Total		1670	1484	3154	4058000	4.11533	3.65697	7.7723
