# Supplementary material for: Assessing the burden of Scorpionism: Epidemiological trends and health outcomes in Northwest of Iran
Source: PLoS Negl Trop Dis. 2025 Jul 3;19(7):e0013201. doi: 10.1371/journal.pntd.0013201 (PMC12286322; doi:10.1371/journal.pntd.0013201)
Supplement: S5 Table — (XLSX) [file pntd.0013201.s005.xlsx]

## Sheet: Sheet2
Age Groups (Year)	Gender (n.)		Average	Gender (%)		Average
	Male	Female		Male	Female
≤10	154	109	263	8.88632	7.67065	8.33862
11-20	218	151	369	12.5793	10.6263	11.6994
21-30	251	237	488	14.4836	16.6784	15.4724
31-40	367	308	675	21.1771	21.6749	21.4014
41- 50	317	267	584	18.292	18.7896	18.5162
51- 60	221	195	416	12.7525	13.7227	13.1896
61-70	137	104	241	7.90537	7.31879	7.64109
71-80	54	38	92	3.11598	2.67417	2.91693
≥80	14	12	26	0.807848	0.844476	0.82435
Total	1733	1421	3154	100	100	100
