# Supplementary material for: Assessing the burden of Scorpionism: Epidemiological trends and health outcomes in Northwest of Iran
Source: PLoS Negl Trop Dis. 2025 Jul 3;19(7):e0013201. doi: 10.1371/journal.pntd.0013201 (PMC12286322; doi:10.1371/journal.pntd.0013201)
Supplement: S7 Table — (XLSX) [file pntd.0013201.s007.xlsx]

## Sheet: Sheet1
University	District	X	Y
Tabriz	Miyane	50.8768	34.6456
Maraqe	Maraqe	49.6059	35.1601
Maraqe	Maraqe	48.2047	35.2225
Maraqe	Maraqe	48.1623	35.4925
Tabriz	Miyane	50.7789	35.5445
Tabriz	Miyane	48.9807	35.5584
Tabriz	Miyane	51.1095	35.7184
Tabriz	Charoymaq	51.3435	35.7242
Tabriz	Miyane	51.4346	35.7307
Tabriz	Heris	51.096	35.734
Tabriz	Miyane	50.9185	35.8016
Tabriz	Miyane	50.9758	35.8493
Maraqe	Maraqe	46.2686	36.242
Tabriz	Miyane	47.9469	36.3537
Tabriz	Malkan	46.2106	36.5198
Tabriz	Miyane	47.2178	36.7473
Tabriz	Marand	45.7211	36.766
Maraqe	Maraqe	46.4692	36.7728
Tabriz	Charoymaq	47.1955	36.8263
Tabriz	Charoymaq	47.2171	36.8901
Maraqe	Maraqe	46.1736	36.9483
Tabriz	Malkan	46.1342	36.9519
Tabriz	Charoymaq	46.9507	36.9538
Tabriz	Miyane	46.8529	36.9641
Tabriz	Charoymaq	47.0469	36.9679
Tabriz	Charoymaq	46.9454	36.9831
Sarab	Sarab	46.1232	36.9859
Tabriz	Malkan	46.198	36.986
Tabriz	Charoymaq	46.5519	36.9892
Tabriz	Charoymaq	47.3935	36.9941
Tabriz	Charoymaq	47.3953	36.9943
Tabriz	Malkan	46.2729	37.0027
Tabriz	Charoymaq	46.9725	37.0064
Tabriz	Malkan	46.2045	37.0127
Tabriz	Charoymaq	46.8999	37.0128
Tabriz	Charoymaq	47.2437	37.017
Tabriz	Miyane	47.8663	37.0208
Tabriz	Charoymaq	47.4259	37.0246
Tabriz	Charoymaq	47.0764	37.0247
Tabriz	Charoymaq	46.9995	37.0276
Tabriz	Charoymaq	46.8612	37.0293
Tabriz	Malkan	46.1669	37.0301
Tabriz	Malkan	46.1883	37.0359
Tabriz	Malkan	46.1299	37.0495
Tabriz	Miyane	47.8382	37.0544
Tabriz	Malkan	46.1081	37.0603
Tabriz	Charoymaq	46.8533	37.0604
Tabriz	Charoymaq	46.8538	37.061
Tabriz	Charoymaq	47.2937	37.0627
Tabriz	Charoymaq	47.2941	37.0629
Tabriz	Malkan	46.1512	37.0706
Tabriz	Malkan	46.15	37.0708
Tabriz	Charoymaq	46.9902	37.0722
Tabriz	Charoymaq	46.7241	37.0748
Tabriz	Miyane	47.937	37.0788
Tabriz	Tabriz	45.9616	37.0815
Tabriz	Malkan	46.2235	37.084
Tabriz	Malkan	46.1866	37.085
Tabriz	Malkan	46.3127	37.0873
Tabriz	Charoymaq	46.9728	37.0896
Tabriz	Malkan	46.1182	37.0906
Maraqe	Maraqe	46.8092	37.0982
Tabriz	Malkan	46.0938	37.1002
Tabriz	Malkan	46.1155	37.1029
Tabriz	Charoymaq	47.1264	37.106
Tabriz	Charoymaq	47.422	37.1061
Tabriz	Malkan	46.3418	37.1069
Tabriz	Malkan	46.1026	37.1082
Tabriz	Charoymaq	47.4251	37.1083
Tabriz	Charoymaq	46.6985	37.1094
Tabriz	Malkan	46.0847	37.1096
Tabriz	Malkan	46.0863	37.1109
Tabriz	Charoymaq	47.3461	37.1113
Tabriz	Charoymaq	47.4238	37.1114
Tabriz	Malkan	46.0523	37.1126
Tabriz	Miyane	47.8743	37.119
Tabriz	Malkan	46.043	37.1195
Tabriz	Miyane	47.8439	37.1198
Tabriz	Malkan	46.1246	37.1206
Tabriz	Charoymaq	46.7701	37.1243
Tabriz	Malkan	45.9774	37.1259
Tabriz	Malkan	46.001	37.1259
Tabriz	Malkan	45.9795	37.126
Tabriz	Malkan	46.0035	37.1266
Tabriz	Malkan	46.0025	37.1268
Tabriz	Charoymaq	46.9751	37.1278
Tabriz	Charoymaq	46.9766	37.1296
Tabriz	Charoymaq	47.1786	37.1309
Tabriz	Malkan	46.1058	37.1321
Tabriz	Charoymaq	47.0333	37.1322
Tabriz	Charoymaq	47.039	37.1331
Tabriz	Malkan	46.1079	37.1356
Tabriz	Malkan	46.0666	37.136
Tabriz	Malkan	46.108	37.1361
Tabriz	Miyane	47.7016	37.1362
Tabriz	Charoymaq	46.8657	37.137
Tabriz	Malkan	46.0963	37.1372
Tabriz	Malkan	46.144	37.1375
Tabriz	Charoymaq	46.9636	37.1377
Tabriz	Charoymaq	46.9957	37.1398
Tabriz	Malkan	46.1024	37.142
Tabriz	Malkan	46.1022	37.1425
Tabriz	Malkan	46.1084	37.1432
Tabriz	Malkan	46.1059	37.1436
Tabriz	Malkan	46.1032	37.1448
Tabriz	Malkan	46.1028	37.1448
Tabriz	Malkan	46.0991	37.1454
Tabriz	Osku	45.9832	37.1461
Tabriz	Malkan	45.984	37.1466
Tabriz	Malkan	46.1036	37.1482
Tabriz	Malkan	46.1018	37.1487
Tabriz	Malkan	46.0824	37.1488
Tabriz	Miyane	47.9581	37.15
Tabriz	Charoymaq	47.2109	37.15
Tabriz	Miyane	47.607	37.1505
Tabriz	Malkan	46.125	37.1506
Tabriz	Malkan	45.9209	37.1516
Tabriz	Malkan	46.0864	37.1538
Tabriz	Malkan	46.1046	37.1544
Tabriz	Malkan	46.1082	37.1553
Tabriz	Malkan	46.0532	37.1572
Tabriz	Malkan	46.4087	37.1572
Tabriz	Malkan	46.0724	37.1591
Tabriz	Charoymaq	47.056	37.1619
Tabriz	Malkan	46.1056	37.164
Tabriz	Malkan	46.4288	37.1649
Tabriz	Malkan	46.0877	37.1664
Tabriz	Malkan	46.0997	37.1676
Tabriz	Malkan	46.1022	37.1679
Tabriz	Malkan	46.3354	37.1698
Tabriz	Miyane	47.5836	37.17
Tabriz	Malkan	46.1601	37.1733
Tabriz	Malkan	46.1299	37.1734
Tabriz	Tabriz	47.5084	37.1761
Tabriz	Malkan	46.061	37.1799
Tabriz	Malkan	46.0638	37.1823
Tabriz	Malkan	45.9726	37.1845
Tabriz	Miyane	48.0977	37.1847
Tabriz	Miyane	47.3118	37.1858
Tabriz	Charoymaq	47.3115	37.1861
Tabriz	Malkan	46.0345	37.1877
Tabriz	Miyane	47.367	37.1932
Tabriz	Charoymaq	47.1962	37.1948
Tabriz	Miyane	47.8043	37.206
Tabriz	Malkan	46.2435	37.2122
Tabriz	Miyane	47.555	37.2123
Maraqe	Maraqe	46.4143	37.214
Maraqe	Maraqe	46.4494	37.22
Maraqe	Maraqe	46.3832	37.2295
Tabriz	Miyane	47.6902	37.2314
Tabriz	Malkan	46.0575	37.2319
Tabriz	Malkan	46.069	37.2323
Maraqe	Maraqe	46.4153	37.2471
Maraqe	Maraqe	46.6724	37.2479
Maraqe	Maraqe	46.2068	37.249
Maraqe	Maraqe	46.2081	37.2493
Tabriz	Miyane	48.0665	37.2568
Maraqe	Maraqe	48.0655	37.2568
Maraqe	Maraqe	48.0662	37.2569
Tabriz	Miyane	48.0659	37.2572
Tabriz	Miyane	48.0655	37.2587
Tabriz	Malkan	46.5755	37.2618
Tabriz	Bonab	46.0515	37.2628
Tabriz	Miyane	47.3636	37.2637
Tabriz	Ajab Shir	46.3919	37.2641
Maraqe	Maraqe	46.3917	37.2644
Maraqe	Maraqe	46.3919	37.2645
Maraqe	Maraqe	46.2273	37.2663
Tabriz	Miyane	47.4	37.2665
Maraqe	Maraqe	46.4455	37.2674
Maraqe	Maraqe	46.445	37.2677
Maraqe	Maraqe	46.5229	37.2765
Maraqe	Maraqe	46.523	37.2765
Tabriz	Miyane	47.6005	37.2814
Maraqe	Maraqe	46.5901	37.2844
Tabriz	Miyane	47.906	37.2866
Tabriz	Tabriz	46.1531	37.289
Maraqe	Maraqe	46.5535	37.293
Maraqe	Maraqe	46.5533	37.2935
Maraqe	Maraqe	46.1943	37.2946
Tabriz	Miyane	47.6148	37.2967
Tabriz	Bonab	46.0837	37.2994
Tabriz	Charoymaq	47.049	37.2998
Tabriz	Charoymaq	47.0075	37.2999
Tabriz	Miyane	47.4853	37.3008
Tabriz	Bonab	46.0397	37.3013
Maraqe	Maraqe	46.3821	37.3013
Maraqe	Maraqe	46.3818	37.3014
Tabriz	Miyane	47.94	37.3059
Tabriz	Bonab	46.0851	37.3062
Tabriz	Bonab	46.1427	37.3097
Maraqe	Maraqe	46.5305	37.311
Maraqe	Maraqe	46.5307	37.311
Tabriz	Miyane	48.1989	37.3128
Tabriz	Tabriz	47.4225	37.3159
Tabriz	Bonab	46.0489	37.3166
Tabriz	Bonab	46.023	37.3197
Tabriz	Miyane	47.5509	37.3203
Tabriz	Charoymaq	46.6935	37.3204
Maraqe	Maraqe	46.5911	37.3224
Maraqe	Maraqe	46.5911	37.3224
Maraqe	Maraqe	46.5692	37.3226
Maraqe	Maraqe	46.5694	37.3226
Maraqe	Maraqe	46.5678	37.3232
Maraqe	Maraqe	46.1982	37.3234
Maraqe	Maraqe	46.1974	37.3235
Maraqe	Maraqe	46.1973	37.3235
Maraqe	Maraqe	46.1974	37.3238
Maraqe	Maraqe	46.4034	37.3242
Maraqe	Maraqe	46.1967	37.3245
Maraqe	Maraqe	46.4031	37.3245
Maraqe	Maraqe	46.4026	37.3246
Maraqe	Maraqe	46.4033	37.3246
Maraqe	Maraqe	46.4033	37.3248
Maraqe	Maraqe	46.3455	37.3282
Maraqe	Maraqe	46.2761	37.3288
Maraqe	Maraqe	46.276	37.3288
Maraqe	Maraqe	46.276	37.3292
Maraqe	Maraqe	46.2757	37.3292
Maraqe	Maraqe	46.418	37.3308
Maraqe	Maraqe	46.4168	37.3308
Maraqe	Maraqe	46.4181	37.3308
Maraqe	Maraqe	46.4182	37.3309
Maraqe	Maraqe	46.4178	37.3309
Maraqe	Maraqe	46.2404	37.3348
Maraqe	Maraqe	46.2398	37.3352
Maraqe	Maraqe	46.2399	37.3352
Maraqe	Maraqe	46.2393	37.3353
Maraqe	Maraqe	46.24	37.3353
Maraqe	Maraqe	46.2397	37.3354
Maraqe	Maraqe	46.239	37.3355
Maraqe	Maraqe	46.2401	37.3355
Maraqe	Maraqe	46.2392	37.3356
Maraqe	Maraqe	46.1665	37.3367
Tabriz	Bonab	46.0396	37.3367
Maraqe	Maraqe	46.1662	37.337
Maraqe	Maraqe	46.1671	37.3372
Maraqe	Maraqe	46.5075	37.3374
Maraqe	Maraqe	46.5075	37.3375
Maraqe	Maraqe	46.3093	37.338
Maraqe	Maraqe	46.3089	37.3381
Maraqe	Maraqe	46.3095	37.3385
Maraqe	Maraqe	46.043	37.3385
Maraqe	Maraqe	46.5081	37.3386
Maraqe	Maraqe	46.3645	37.34
Maraqe	Maraqe	46.3128	37.3401
Maraqe	Maraqe	46.2976	37.3402
Maraqe	Maraqe	46.3931	37.3421
Tabriz	Bonab	46.082	37.3424
Tabriz	Miyane	48.1615	37.3442
Tabriz	Bonab	46.0904	37.346
Tabriz	Marand	46.0564	37.346
Maraqe	Maraqe	46.2598	37.3461
Maraqe	Maraqe	46.7637	37.3472
Maraqe	Maraqe	46.3181	37.3487
Maraqe	Maraqe	46.3184	37.3487
Maraqe	Maraqe	46.3182	37.3488
Maraqe	Maraqe	46.3187	37.3489
Maraqe	Maraqe	46.3184	37.3489
Maraqe	Maraqe	46.3183	37.3489
Maraqe	Maraqe	46.3178	37.349
Maraqe	Maraqe	46.3183	37.3491
Tabriz	Tabriz	46.0684	37.3492
Tabriz	Bonab	46.0584	37.3499
Tabriz	Bonab	46.073	37.3503
Maraqe	Maraqe	46.5163	37.3508
Maraqe	Maraqe	46.1671	37.3533
Maraqe	Maraqe	46.1668	37.3533
Maraqe	Maraqe	46.167	37.3539
Maraqe	Maraqe	46.1683	37.3541
Maraqe	Maraqe	46.1685	37.3543
Maraqe	Maraqe	46.3796	37.355
Maraqe	Maraqe	46.3801	37.355
Maraqe	Maraqe	46.3798	37.3551
Maraqe	Maraqe	46.38	37.3552
Maraqe	Maraqe	46.3797	37.3552
Maraqe	Maraqe	46.3796	37.3552
Maraqe	Maraqe	46.38	37.3553
Maraqe	Maraqe	46.379	37.3553
Tabriz	Miyane	47.9469	37.3564
Tabriz	Miyane	47.6045	37.3581
Maraqe	Maraqe	46.2706	37.3582
Maraqe	Maraqe	46.3342	37.3587
Tabriz	Bonab	46.0194	37.3588
Maraqe	Maraqe	46.3341	37.3588
Maraqe	Maraqe	46.3346	37.3588
Maraqe	Maraqe	46.2708	37.359
Maraqe	Maraqe	46.2707	37.3591
Maraqe	Maraqe	46.3622	37.3597
Maraqe	Maraqe	46.3623	37.3603
Maraqe	Maraqe	46.2618	37.3616
Maraqe	Maraqe	46.2633	37.3623
Maraqe	Maraqe	46.2633	37.3628
Maraqe	Maraqe	46.2616	37.363
Maraqe	Maraqe	46.2619	37.363
Maraqe	Maraqe	46.2622	37.3631
Maraqe	Maraqe	46.2623	37.3631
Maraqe	Maraqe	46.262	37.3633
Maraqe	Maraqe	46.2593	37.3635
Maraqe	Maraqe	46.2623	37.3643
Maraqe	Maraqe	46.5132	37.3643
Maraqe	Maraqe	46.2606	37.3645
Maraqe	Maraqe	46.2008	37.3654
Maraqe	Maraqe	46.2571	37.3656
Maraqe	Maraqe	46.2012	37.3656
Maraqe	Maraqe	46.2015	37.3656
Maraqe	Maraqe	46.2003	37.3657
Maraqe	Maraqe	46.2013	37.3658
Maraqe	Maraqe	46.2007	37.3658
Maraqe	Maraqe	46.2008	37.3659
Maraqe	Maraqe	46.2011	37.366
Maraqe	Maraqe	46.2017	37.3661
Maraqe	Maraqe	46.2599	37.3663
Maraqe	Maraqe	46.2618	37.3666
Maraqe	Maraqe	46.2567	37.3672
Tabriz	Bonab	46.0775	37.3672
Maraqe	Maraqe	46.2567	37.3673
Maraqe	Maraqe	46.1973	37.368
Maraqe	Maraqe	46.5485	37.3684
Maraqe	Maraqe	46.5489	37.3685
Maraqe	Maraqe	46.548	37.3691
Tabriz	Miyane	47.7081	37.3697
Maraqe	Maraqe	46.4498	37.3697
Maraqe	Maraqe	46.4497	37.3698
Maraqe	Maraqe	46.4497	37.3698
Tabriz	Miyane	47.7084	37.3698
Maraqe	Maraqe	46.4076	37.3699
Maraqe	Maraqe	46.4064	37.3699
Maraqe	Maraqe	46.4494	37.3699
Maraqe	Maraqe	46.4495	37.37
Maraqe	Maraqe	46.4501	37.37
Maraqe	Maraqe	46.2521	37.37
Maraqe	Maraqe	46.4063	37.3701
Maraqe	Maraqe	46.4065	37.3703
Maraqe	Maraqe	46.4501	37.3705
Maraqe	Maraqe	46.1105	37.3707
Maraqe	Maraqe	46.2601	37.3709
Maraqe	Maraqe	46.2589	37.371
Maraqe	Maraqe	46.2521	37.3714
Maraqe	Maraqe	46.2438	37.3715
Maraqe	Maraqe	46.2569	37.3715
Maraqe	Maraqe	46.4058	37.3716
Maraqe	Maraqe	46.2566	37.3718
Maraqe	Maraqe	46.2439	37.3718
Maraqe	Maraqe	46.2541	37.3719
Maraqe	Maraqe	46.5114	37.3721
Maraqe	Maraqe	46.5123	37.3721
Maraqe	Maraqe	46.5134	37.3723
Maraqe	Maraqe	46.5128	37.3724
Maraqe	Maraqe	46.2023	37.3725
Maraqe	Maraqe	46.2569	37.3726
Maraqe	Maraqe	46.2019	37.3727
Maraqe	Maraqe	46.2574	37.3727
Maraqe	Maraqe	46.112	37.373
Maraqe	Maraqe	46.2449	37.3735
Maraqe	Maraqe	46.2465	37.3735
Maraqe	Maraqe	46.2443	37.3739
Tabriz	Bonab	46.1105	37.3743
Maraqe	Maraqe	46.2487	37.3743
Maraqe	Maraqe	46.2084	37.3746
Maraqe	Maraqe	46.2446	37.3748
Maraqe	Maraqe	46.2339	37.3749
Maraqe	Maraqe	46.2339	37.3749
Maraqe	Maraqe	46.2007	37.3749
Maraqe	Maraqe	46.2343	37.3749
Maraqe	Maraqe	46.2339	37.3749
Maraqe	Maraqe	46.2648	37.3757
Maraqe	Maraqe	46.2297	37.3758
Maraqe	Maraqe	46.2401	37.376
Maraqe	Maraqe	46.2494	37.3763
Maraqe	Maraqe	46.2657	37.3763
Maraqe	Maraqe	46.2478	37.3763
Maraqe	Maraqe	46.2478	37.3764
Maraqe	Maraqe	46.2485	37.3764
Maraqe	Maraqe	46.2481	37.3765
Maraqe	Maraqe	46.2483	37.3766
Maraqe	Maraqe	46.256	37.3768
Maraqe	Maraqe	46.2429	37.3773
Maraqe	Maraqe	46.2024	37.3773
Maraqe	Maraqe	46.2447	37.3784
Maraqe	Maraqe	46.1926	37.379
Maraqe	Maraqe	46.2695	37.3795
Maraqe	Maraqe	46.3261	37.3796
Maraqe	Maraqe	46.3252	37.3797
Maraqe	Maraqe	46.3257	37.3798
Tabriz	Bonab	46.0711	37.3798
Maraqe	Maraqe	46.326	37.3799
Maraqe	Maraqe	46.3257	37.38
Maraqe	Maraqe	46.3243	37.38
Tabriz	Bonab	46.0697	37.3801
Maraqe	Maraqe	46.2443	37.3803
Maraqe	Maraqe	46.2735	37.3808
Maraqe	Maraqe	46.3263	37.3809
Maraqe	Maraqe	46.2601	37.3811
Maraqe	Maraqe	46.2732	37.3812
Maraqe	Maraqe	46.2466	37.3813
Maraqe	Maraqe	46.2726	37.3818
Maraqe	Maraqe	46.2332	37.3818
Maraqe	Maraqe	46.2735	37.3818
Maraqe	Maraqe	46.2724	37.3819
Maraqe	Maraqe	46.2716	37.382
Maraqe	Maraqe	46.2727	37.3821
Maraqe	Maraqe	46.2731	37.3822
Maraqe	Maraqe	46.4087	37.3825
Maraqe	Maraqe	46.246	37.3825
Maraqe	Maraqe	46.2456	37.3825
Maraqe	Maraqe	46.274	37.3827
Maraqe	Maraqe	46.2469	37.3827
Maraqe	Maraqe	46.2439	37.3828
Maraqe	Maraqe	46.2457	37.3828
Tabriz	Miyane	47.7392	37.3828
Maraqe	Maraqe	46.256	37.3831
Maraqe	Maraqe	46.2711	37.3833
Maraqe	Maraqe	46.2564	37.3833
Maraqe	Maraqe	46.2585	37.3835
Maraqe	Maraqe	46.2383	37.3835
Maraqe	Maraqe	46.2777	37.3837
Maraqe	Maraqe	46.2472	37.3837
Maraqe	Maraqe	46.2404	37.3838
Maraqe	Maraqe	46.2396	37.384
Maraqe	Maraqe	46.2682	37.384
Maraqe	Maraqe	46.221	37.3842
Maraqe	Maraqe	46.2214	37.3844
Maraqe	Maraqe	46.2447	37.3844
Maraqe	Maraqe	46.2369	37.3845
Tabriz	Miyane	47.7408	37.3847
Maraqe	Maraqe	46.2422	37.3852
Maraqe	Maraqe	46.2316	37.3855
Maraqe	Maraqe	46.2409	37.3855
Maraqe	Maraqe	46.2393	37.3856
Maraqe	Maraqe	46.2393	37.3857
Tabriz	Miyane	47.7513	37.3858
Maraqe	Maraqe	46.2478	37.3859
Maraqe	Maraqe	46.2233	37.3862
Maraqe	Maraqe	46.2459	37.3866
Maraqe	Maraqe	46.2483	37.3866
Maraqe	Maraqe	46.4388	37.387
Maraqe	Maraqe	46.2253	37.3871
Maraqe	Maraqe	46.4399	37.3872
Maraqe	Maraqe	46.2487	37.3873
Maraqe	Maraqe	46.4384	37.3873
Maraqe	Maraqe	46.4395	37.3873
Maraqe	Maraqe	46.2432	37.3874
Maraqe	Maraqe	46.2305	37.3875
Maraqe	Maraqe	46.2345	37.3876
Maraqe	Maraqe	46.196	37.3878
Maraqe	Maraqe	46.2671	37.388
Maraqe	Maraqe	46.251	37.388
Maraqe	Maraqe	46.2203	37.3881
Maraqe	Maraqe	46.5529	37.3882
Maraqe	Maraqe	46.2691	37.3883
Maraqe	Maraqe	46.3493	37.3883
Maraqe	Maraqe	46.3492	37.3884
Tabriz	Bonab	46.1386	37.3885
Maraqe	Maraqe	46.2194	37.3885
Maraqe	Maraqe	46.2401	37.3886
Maraqe	Maraqe	46.3493	37.3886
Maraqe	Maraqe	46.3485	37.3886
Maraqe	Maraqe	46.5515	37.3886
Maraqe	Maraqe	46.3493	37.3887
Maraqe	Maraqe	46.2494	37.3888
Tabriz	Tabriz	46.2379	37.3888
Maraqe	Maraqe	46.2422	37.3891
Maraqe	Maraqe	46.2423	37.3891
Maraqe	Maraqe	46.2414	37.3892
Maraqe	Maraqe	46.2708	37.3893
Maraqe	Maraqe	46.2311	37.3893
Tabriz	Osku	46.2387	37.3893
Maraqe	Maraqe	46.2708	37.3893
Maraqe	Maraqe	46.2377	37.3893
Maraqe	Maraqe	46.2703	37.3894
Maraqe	Maraqe	46.2509	37.3899
Maraqe	Maraqe	46.2308	37.3899
Maraqe	Maraqe	46.1903	37.3899
Maraqe	Maraqe	46.2345	37.39
Maraqe	Maraqe	46.2615	37.39
Maraqe	Maraqe	46.2656	37.39
Maraqe	Maraqe	46.2411	37.39
Maraqe	Maraqe	46.2539	37.3901
Maraqe	Maraqe	46.1903	37.3902
Maraqe	Maraqe	46.1905	37.3903
Maraqe	Maraqe	46.2259	37.3903
Maraqe	Maraqe	46.1889	37.3903
Maraqe	Maraqe	46.1895	37.3903
Maraqe	Maraqe	46.1897	37.3904
Maraqe	Maraqe	46.1897	37.3904
Maraqe	Maraqe	46.2638	37.3905
Maraqe	Maraqe	46.1896	37.3905
Maraqe	Maraqe	46.2407	37.3906
Maraqe	Maraqe	46.189	37.3906
Maraqe	Maraqe	46.1898	37.3907
Maraqe	Maraqe	46.2592	37.3908
Maraqe	Maraqe	46.1898	37.3909
Maraqe	Maraqe	46.1902	37.391
Maraqe	Maraqe	46.2466	37.3912
Maraqe	Maraqe	46.2359	37.3912
Maraqe	Maraqe	46.2465	37.3913
Maraqe	Maraqe	46.2412	37.3913
Maraqe	Maraqe	46.2269	37.3914
Maraqe	Maraqe	46.2044	37.3914
Maraqe	Maraqe	46.2044	37.3914
Maraqe	Maraqe	46.2045	37.3916
Maraqe	Maraqe	46.2683	37.3924
Maraqe	Maraqe	46.2631	37.3925
Maraqe	Maraqe	46.2674	37.3927
Maraqe	Maraqe	46.2677	37.3927
Maraqe	Maraqe	46.2674	37.3928
Maraqe	Maraqe	46.2287	37.3929
Maraqe	Maraqe	46.2516	37.393
Maraqe	Maraqe	46.2525	37.3932
Maraqe	Maraqe	46.2449	37.3932
Maraqe	Maraqe	46.2419	37.3933
Maraqe	Maraqe	46.2458	37.3934
Maraqe	Maraqe	46.2607	37.3937
Maraqe	Maraqe	46.244	37.3937
Maraqe	Maraqe	46.2735	37.3941
Maraqe	Maraqe	46.2735	37.3941
Maraqe	Maraqe	46.2686	37.3942
Maraqe	Maraqe	46.2404	37.3946
Maraqe	Maraqe	46.2288	37.3946
Maraqe	Maraqe	46.2326	37.3946
Maraqe	Maraqe	46.2316	37.3948
Maraqe	Maraqe	46.2533	37.3949
Maraqe	Maraqe	46.2771	37.3949
Maraqe	Maraqe	46.2412	37.3949
Tabriz	Miyane	47.791	37.3951
Maraqe	Maraqe	46.2625	37.3951
Maraqe	Maraqe	46.252	37.3952
Maraqe	Maraqe	46.2273	37.3953
Maraqe	Maraqe	46.2327	37.3956
Maraqe	Maraqe	46.2434	37.3956
Tabriz	Hashtrud	47.1047	37.3956
Tabriz	Tabriz	47.792	37.3957
Maraqe	Maraqe	46.2433	37.3959
Maraqe	Maraqe	46.2525	37.3959
Maraqe	Maraqe	46.2417	37.396
Maraqe	Maraqe	46.2507	37.3962
Maraqe	Maraqe	46.2332	37.3962
Maraqe	Maraqe	46.2504	37.3963
Maraqe	Maraqe	46.2477	37.3963
Maraqe	Maraqe	46.2657	37.3964
Maraqe	Maraqe	46.2454	37.3964
Maraqe	Maraqe	46.2457	37.3965
Maraqe	Maraqe	46.2572	37.3965
Maraqe	Maraqe	46.2466	37.3965
Maraqe	Maraqe	46.2519	37.3965
Maraqe	Maraqe	46.2365	37.3967
Maraqe	Maraqe	46.2646	37.397
Maraqe	Maraqe	46.2516	37.3974
Maraqe	Maraqe	46.2551	37.3974
Maraqe	Maraqe	46.2547	37.3975
Maraqe	Maraqe	46.2558	37.3976
Maraqe	Maraqe	46.2475	37.3977
Maraqe	Maraqe	46.2642	37.3979
Maraqe	Maraqe	46.2365	37.398
Maraqe	Maraqe	46.2432	37.3982
Maraqe	Maraqe	46.2614	37.3982
Maraqe	Maraqe	46.2327	37.3982
Maraqe	Maraqe	46.2746	37.3983
Maraqe	Maraqe	46.2387	37.3983
Maraqe	Maraqe	46.2328	37.3984
Maraqe	Maraqe	46.2741	37.3985
Maraqe	Maraqe	46.2329	37.3985
Maraqe	Maraqe	46.2524	37.3986
Maraqe	Maraqe	46.2743	37.3986
Maraqe	Maraqe	46.2362	37.3988
Maraqe	Maraqe	46.2727	37.399
Maraqe	Maraqe	46.2436	37.3992
Maraqe	Maraqe	46.2543	37.3992
Maraqe	Maraqe	46.2414	37.3992
Maraqe	Maraqe	46.2432	37.3993
Maraqe	Maraqe	46.2414	37.3995
Maraqe	Maraqe	46.2448	37.3995
Maraqe	Maraqe	46.2434	37.3995
Maraqe	Maraqe	46.2484	37.3998
Maraqe	Maraqe	46.4076	37.4005
Maraqe	Maraqe	46.4087	37.4005
Maraqe	Maraqe	46.261	37.4006
Maraqe	Maraqe	46.2635	37.4011
Maraqe	Maraqe	46.2352	37.4012
Maraqe	Maraqe	46.2736	37.4019
Maraqe	Maraqe	46.2601	37.402
Maraqe	Maraqe	46.2612	37.4022
Maraqe	Maraqe	46.2627	37.4023
Maraqe	Maraqe	46.2635	37.4023
Maraqe	Maraqe	46.2789	37.4028
Maraqe	Maraqe	46.242	37.4028
Maraqe	Maraqe	46.2602	37.4031
Maraqe	Maraqe	46.2753	37.4032
Maraqe	Maraqe	46.2456	37.4032
Maraqe	Maraqe	46.2714	37.4033
Maraqe	Maraqe	46.2698	37.4034
Maraqe	Maraqe	46.246	37.4035
Maraqe	Maraqe	46.2685	37.4035
Maraqe	Maraqe	46.2718	37.4036
Maraqe	Maraqe	46.2753	37.4036
Maraqe	Maraqe	46.2614	37.4036
Maraqe	Maraqe	46.2504	37.404
Maraqe	Maraqe	46.2472	37.4043
Maraqe	Maraqe	46.273	37.4043
Maraqe	Maraqe	46.255	37.4051
Maraqe	Maraqe	46.2748	37.4052
Maraqe	Maraqe	46.273	37.4059
Maraqe	Maraqe	46.2762	37.406
Maraqe	Maraqe	46.2762	37.4061
Maraqe	Maraqe	46.2749	37.4062
Maraqe	Maraqe	46.2751	37.4065
Maraqe	Maraqe	46.2606	37.4065
Maraqe	Maraqe	46.2742	37.4067
Maraqe	Maraqe	46.2701	37.4068
Tabriz	Miyane	47.731	37.4071
Tabriz	Miyane	47.731	37.4071
Maraqe	Maraqe	46.2892	37.4076
Maraqe	Maraqe	46.2876	37.4078
Maraqe	Maraqe	46.2629	37.4079
Maraqe	Maraqe	46.288	37.4079
Tabriz	Miyane	48.1494	37.408
Tabriz	Charoymaq	47.4937	37.4083
Maraqe	Maraqe	46.2669	37.4084
Maraqe	Maraqe	46.2717	37.4084
Maraqe	Maraqe	46.2666	37.4086
Maraqe	Maraqe	46.2665	37.4087
Maraqe	Maraqe	46.2603	37.4093
Maraqe	Maraqe	46.2618	37.4096
Maraqe	Maraqe	46.2605	37.4098
Maraqe	Maraqe	46.2601	37.41
Tabriz	Miyane	47.7195	37.41
Maraqe	Maraqe	46.2597	37.4104
Maraqe	Maraqe	46.9296	37.4105
Tabriz	Miyane	47.7191	37.4108
Maraqe	Maraqe	46.2592	37.411
Maraqe	Maraqe	46.2498	37.4117
Maraqe	Maraqe	46.2515	37.4122
Maraqe	Maraqe	46.2508	37.4123
Maraqe	Maraqe	46.2508	37.4125
Maraqe	Maraqe	46.2507	37.4129
Maraqe	Maraqe	46.2368	37.413
Maraqe	Maraqe	46.2597	37.4133
Maraqe	Maraqe	46.2613	37.4133
Maraqe	Maraqe	46.2383	37.4143
Tabriz	Ajab Shir	45.9106	37.4143
Maraqe	Maraqe	46.2579	37.4145
Maraqe	Maraqe	46.2236	37.4146
Maraqe	Maraqe	46.2236	37.4147
Maraqe	Maraqe	46.2236	37.4147
Maraqe	Maraqe	46.2236	37.4149
Tabriz	Miyane	47.7564	37.4149
Maraqe	Maraqe	46.2234	37.4151
Tabriz	Ajab Shir	45.9319	37.4169
Maraqe	Maraqe	46.3646	37.4178
Maraqe	Maraqe	46.3646	37.4179
Maraqe	Maraqe	46.3642	37.418
Tabriz	Miyane	48.1937	37.4183
Tabriz	Miyane	47.7128	37.4184
Maraqe	Maraqe	46.1625	37.4185
Maraqe	Maraqe	46.1641	37.4185
Maraqe	Maraqe	46.1635	37.4189
Maraqe	Maraqe	46.1654	37.4191
Maraqe	Maraqe	46.1618	37.4194
Maraqe	Maraqe	46.1642	37.4194
Maraqe	Maraqe	46.1645	37.4195
Maraqe	Maraqe	46.4586	37.4204
Maraqe	Maraqe	46.3474	37.4206
Maraqe	Maraqe	46.3471	37.4206
Maraqe	Maraqe	46.3476	37.4207
Maraqe	Maraqe	46.3472	37.4207
Tabriz	Miyane	47.7079	37.4207
Maraqe	Maraqe	46.4591	37.4208
Tabriz	Ajab Shir	46.3475	37.421
Maraqe	Maraqe	46.2207	37.421
Tabriz	Miyane	47.7218	37.4216
Tabriz	Miyane	47.7114	37.422
Maraqe	Maraqe	46.3529	37.422
Tabriz	Miyane	47.7159	37.4222
Maraqe	Maraqe	46.236	37.4238
Maraqe	Maraqe	46.2367	37.4238
Tabriz	Horand	47.7177	37.4239
Maraqe	Maraqe	46.2357	37.4239
Maraqe	Maraqe	46.2363	37.4239
Maraqe	Maraqe	46.2363	37.424
Tabriz	Miyane	47.7083	37.4249
Tabriz	Miyane	47.6948	37.4252
Tabriz	Miyane	47.7125	37.426
Tabriz	Miyane	47.711	37.4265
Tabriz	Miyane	47.7164	37.4266
Tabriz	Miyane	47.7034	37.4268
Tabriz	Miyane	47.7219	37.427
Tabriz	Miyane	48.1662	37.4277
Tabriz	Miyane	47.7129	37.4277
Tabriz	Miyane	47.702	37.4282
Tabriz	Tabriz	47.7059	37.4283
Tabriz	Miyane	47.7058	37.4284
Tabriz	Miyane	47.698	37.4284
Tabriz	Miyane	47.7062	37.4287
Tabriz	Miyane	47.7856	37.4289
Tabriz	Miyane	47.6985	37.4289
Tabriz	Miyane	47.7858	37.4292
Maraqe	Maraqe	46.5179	37.4293
Maraqe	Maraqe	46.5175	37.4297
Tabriz	Jolfa	47.732	37.4297
Tabriz	Miyane	47.8008	37.43
Maraqe	Maraqe	46.5164	37.43
Tabriz	Miyane	47.7849	37.4304
Tabriz	Miyane	47.7081	37.4306
Tabriz	Miyane	47.6927	37.4307
Tabriz	Miyane	47.7052	37.431
Tabriz	Ajab Shir	45.957	37.431
Tabriz	Ajab Shir	45.9584	37.4312
Tabriz	Ajab Shir	45.9248	37.4314
Tabriz	Miyane	47.738	37.4318
Tabriz	Miyane	47.7091	37.4319
Tabriz	Miyane	47.705	37.432
Tabriz	Miyane	47.7373	37.4329
Tabriz	Miyane	47.7354	37.4334
Tabriz	Miyane	47.7354	37.4334
Tabriz	Tabriz	47.696	37.4336
Tabriz	Miyane	47.6979	37.4356
Tabriz	Ajab Shir	45.9088	37.436
Tabriz	Miyane	47.6967	37.4362
Tabriz	Miyane	47.7344	37.4363
Tabriz	Miyane	47.7028	37.4369
Maraqe	Maraqe	46.1569	37.4371
Maraqe	Maraqe	46.157	37.4372
Maraqe	Maraqe	46.1571	37.4374
Tabriz	Ajab Shir	45.9412	37.4376
Maraqe	Maraqe	46.2422	37.4378
Maraqe	Maraqe	46.3549	37.4391
Tabriz	Miyane	47.7012	37.4391
Maraqe	Maraqe	46.355	37.4392
Maraqe	Maraqe	46.3557	37.4392
Maraqe	Maraqe	46.3551	37.4393
Maraqe	Maraqe	46.3552	37.4394
Maraqe	Maraqe	46.3549	37.4394
Tabriz	Malkan	47.7225	37.4431
Tabriz	Ajab Shir	45.997	37.4452
Tabriz	Bonab	45.9973	37.4457
Tabriz	Ajab Shir	45.8833	37.4469
Maraqe	Maraqe	46.5204	37.4484
Maraqe	Maraqe	46.5212	37.4484
Maraqe	Maraqe	46.521	37.4489
Maraqe	Maraqe	46.2425	37.449
Maraqe	Maraqe	46.2428	37.4491
Tabriz	Ajab Shir	45.9567	37.4492
Maraqe	Maraqe	46.265	37.4497
Maraqe	Maraqe	46.2645	37.4497
Tabriz	Miyane	47.504	37.4499
Maraqe	Maraqe	46.2653	37.4502
Tabriz	Ajab Shir	45.9048	37.4504
Maraqe	Maraqe	46.2652	37.4504
Maraqe	Maraqe	46.4253	37.4595
Maraqe	Maraqe	46.4248	37.4596
Maraqe	Maraqe	46.4254	37.4596
Maraqe	Maraqe	46.4256	37.4598
Maraqe	Maraqe	46.2665	37.4614
Maraqe	Maraqe	46.2651	37.4621
Tabriz	Ajab Shir	45.8854	37.4624
Tabriz	Ajab Shir	45.8851	37.4627
Tabriz	Miyane	47.8983	37.4631
Maraqe	Maraqe	46.4345	37.4642
Tabriz	Ajab Shir	45.8884	37.4643
Tabriz	Ajab Shir	45.9014	37.466
Tabriz	Ajab Shir	45.9257	37.467
Tabriz	Ajab Shir	45.8954	37.469
Tabriz	Ajab Shir	45.896	37.469
Maraqe	Maraqe	46.5201	37.4694
Maraqe	Maraqe	46.5203	37.4694
Maraqe	Maraqe	46.5205	37.4695
Tabriz	Miyane	47.8493	37.47
Tabriz	Ajab Shir	45.9023	37.4721
Tabriz	Ajab Shir	45.8945	37.4745
Tabriz	Hashtrud	46.8108	37.4748
Maraqe	Maraqe	46.239	37.475
Tabriz	Hashtrud	47.0526	37.4755
Tabriz	Ajab Shir	45.8927	37.4757
Tabriz	Ajab Shir	45.896	37.476
Tabriz	Hashtrud	47.0502	37.4763
Tabriz	Ajab Shir	45.8964	37.4767
Tabriz	Ajab Shir	45.8934	37.4782
Tabriz	Miyane	47.7927	37.4786
Tabriz	Ajab Shir	45.8884	37.4797
Maraqe	Maraqe	46.2246	37.4803
Maraqe	Maraqe	46.2241	37.4814
Maraqe	Maraqe	46.2238	37.4815
Maraqe	Maraqe	46.2244	37.4815
Tabriz	Ajab Shir	45.8927	37.4838
Maraqe	Maraqe	46.4242	37.4839
Maraqe	Maraqe	46.4246	37.4839
Maraqe	Maraqe	46.4243	37.484
Tabriz	Ajab Shir	45.8896	37.485
Tabriz	Ajab Shir	45.8412	37.4867
Tabriz	Ajab Shir	45.8419	37.4869
Tabriz	Miyane	47.4044	37.4882
Maraqe	Maraqe	46.1697	37.4892
Maraqe	Maraqe	46.1706	37.4893
Maraqe	Maraqe	46.1705	37.4894
Maraqe	Maraqe	46.1706	37.4896
Tabriz	Miyane	47.9108	37.4896
Maraqe	Maraqe	46.1765	37.4898
Maraqe	Maraqe	46.1729	37.4903
Maraqe	Maraqe	46.1685	37.4907
Tabriz	Ajab Shir	45.8886	37.491
Maraqe	Maraqe	46.1691	37.491
Tabriz	Ajab Shir	45.8867	37.4914
Tabriz	Ajab Shir	45.9254	37.4925
Maraqe	Maraqe	46.1581	37.4941
Tabriz	Ajab Shir	45.885	37.495
Tabriz	Ajab Shir	45.974	37.497
Tabriz	Ajab Shir	45.8799	37.4985
Tabriz	Ajab Shir	45.9202	37.4988
Maraqe	Maraqe	46.2958	37.5014
Tabriz	Ajab Shir	45.8567	37.5085
Tabriz	Ajab Shir	45.954	37.5094
Tabriz	Ajab Shir	45.9503	37.5098
Tabriz	Ajab Shir	45.8608	37.51
Tabriz	Ajab Shir	45.8607	37.51
Tabriz	Ajab Shir	45.8607	37.51
Tabriz	Azar Shahr	45.8617	37.5105
Maraqe	Maraqe	46.43	37.5107
Maraqe	Maraqe	46.4319	37.5115
Maraqe	Maraqe	46.4312	37.5115
Maraqe	Maraqe	46.432	37.5115
Maraqe	Maraqe	46.4319	37.5115
Maraqe	Maraqe	45.0754	37.5146
Tabriz	Ajab Shir	45.883	37.5183
Tabriz	Ajab Shir	45.8088	37.5188
Tabriz	Ajab Shir	45.8087	37.5189
Tabriz	Tabriz	46.1035	37.522
Tabriz	Tabriz	46.8658	37.5223
Tabriz	Ajab Shir	45.8611	37.5225
Tabriz	Miyane	47.8538	37.5283
Tabriz	Miyane	47.6258	37.5298
Maraqe	Maraqe	46.324	37.5311
Tabriz	Osku	46.0044	37.5317
Tabriz	Ajab Shir	45.8745	37.5356
Tabriz	Miyane	47.254	37.5378
Tabriz	Miyane	47.6506	37.5381
Tabriz	Miyane	47.6502	37.5383
Maraqe	Maraqe	46.1303	37.5422
Tabriz	Miyane	47.7156	37.5453
Tabriz	Ajab Shir	45.7545	37.5487
Tabriz	Azar Shahr	47.1487	37.5663
Tabriz	Miyane	47.3132	37.5764
Tabriz	Miyane	47.392	37.5804
Tabriz	Miyane	47.3904	37.5814
Tabriz	Tabriz	47.3965	37.5815
Tabriz	Ajab Shir	46.0343	37.5879
Tabriz	Azar Shahr	45.905	37.5932
Tabriz	Ajab Shir	45.9051	37.5933
Tabriz	Miyane	48.0175	37.5942
Tabriz	Azar Shahr	45.8712	37.5979
Tabriz	Azar Shahr	45.8713	37.5989
Tabriz	Azar Shahr	45.8712	37.599
Tabriz	Ajab Shir	45.8714	37.5991
Tabriz	Azar Shahr	45.8714	37.5996
Tabriz	Miyane	47.8275	37.5999
Tabriz	Miyane	47.4622	37.6094
Tabriz	Ajab Shir	46.1819	37.6096
Tabriz	Ajab Shir	46.1816	37.6098
Tabriz	Miyane	47.7699	37.6173
Tabriz	Miyane	47.7712	37.6174
Tabriz	Miyane	47.7742	37.6175
Tabriz	Azar Shahr	45.7184	37.62
Tabriz	Azar Shahr	45.7186	37.6202
Tabriz	Miyane	47.613	37.6292
Tabriz	Azar Shahr	45.836	37.6292
Tabriz	Miyane	47.9722	37.6347
Tabriz	Miyane	48.0034	37.6365
Tabriz	Miyane	47.9858	37.6366
Tabriz	Miyane	47.8003	37.6369
Tabriz	Azar Shahr	45.8986	37.6375
Tabriz	Miyane	47.9544	37.6383
Tabriz	Ajab Shir	46.2209	37.6401
Tabriz	Ajab Shir	46.2203	37.6401
Tabriz	Azar Shahr	45.8679	37.6404
Tabriz	Ajab Shir	45.868	37.6405
Tabriz	Azar Shahr	45.8673	37.6406
Tabriz	Miyane	47.5973	37.6414
Tabriz	Miyane	47.5972	37.6418
Tabriz	Miyane	47.8714	37.6424
Tabriz	Miyane	47.93	37.6454
Tabriz	Miyane	47.7157	37.647
Tabriz	Miyane	47.7461	37.6497
Tabriz	Ajab Shir	46.6473	37.6499
Tabriz	Miyane	47.5824	37.6534
Tabriz	Miyane	47.4495	37.6567
Tabriz	Miyane	45.2114	37.6611
Tabriz	Azar Shahr	45.9843	37.6622
Tabriz	Azar Shahr	46.052	37.6678
Tabriz	Azar Shahr	46.0515	37.668
Tabriz	Azar Shahr	46.0518	37.6681
Tabriz	Miyane	47.783	37.6691
Tabriz	Miyane	47.7119	37.6693
Tabriz	Miyane	47.783	37.6694
Tabriz	Tabriz	46.7531	37.6699
Tabriz	Miyane	47.7694	37.671
Tabriz	Miyane	47.9286	37.6805
Maraqe	Maraqe	47.0038	37.6819
Tabriz	Azar Shahr	46.0972	37.6842
Tabriz	Miyane	47.5475	37.6849
Tabriz	Miyane	47.8866	37.686
Tabriz	Azar Shahr	45.9111	37.689
Tabriz	Tabriz	46.9087	37.6932
Tabriz	Miyane	47.5668	37.7003
Tabriz	Miyane	47.7617	37.7089
Tabriz	Azar Shahr	45.8793	37.7106
Tabriz	Miyane	47.8913	37.7145
Tabriz	Bostan Abad	46.7328	37.7156
Tabriz	Azar Shahr	46.2231	37.7162
Tabriz	Osku	46.2233	37.7164
Tabriz	Miyane	47.7759	37.72
Tabriz	Azar Shahr	45.9815	37.724
Tabriz	Azar Shahr	45.9821	37.7249
Tabriz	Azar Shahr	45.9639	37.7257
Tabriz	Azar Shahr	45.9644	37.7259
Tabriz	Azar Shahr	45.9641	37.7259
Tabriz	Azar Shahr	45.9638	37.7259
Tabriz	Azar Shahr	46.1842	37.7263
Tabriz	Azar Shahr	46.1842	37.7263
Tabriz	Azar Shahr	46.102	37.7325
Tabriz	Azar Shahr	46.1016	37.7325
Tabriz	Bostan Abad	46.9571	37.7344
Tabriz	Azar Shahr	46.1562	37.7368
Tabriz	Azar Shahr	46.1526	37.7371
Tabriz	Miyane	47.9275	37.7443
Tabriz	Bostan Abad	46.9764	37.746
Tabriz	Miyane	45.0995	37.7478
Tabriz	Ajab Shir	47.9838	37.7483
Tabriz	Miyane	47.9835	37.7489
Tabriz	Azar Shahr	45.9808	37.7494
Tabriz	Azar Shahr	45.9834	37.7512
Tabriz	Azar Shahr	45.9835	37.7513
Tabriz	Azar Shahr	45.9836	37.7514
Tabriz	Azar Shahr	45.9778	37.7559
Tabriz	Azar Shahr	45.9743	37.7564
Tabriz	Varzeqan	46.0107	37.757
Tabriz	Azar Shahr	45.9772	37.7573
Tabriz	Azar Shahr	45.9654	37.7573
Maraqe	Maraqe	46.0097	37.7586
Tabriz	Azar Shahr	46.0098	37.7587
Tabriz	Azar Shahr	45.9731	37.759
Tabriz	Tabriz	45.9776	37.759
Maraqe	Maraqe	46.0089	37.7591
Tabriz	Azar Shahr	45.9757	37.7591
Tabriz	Azar Shahr	45.9423	37.7593
Tabriz	Azar Shahr	45.9778	37.7595
Tabriz	Azar Shahr	45.9794	37.7602
Tabriz	Azar Shahr	45.9741	37.7602
Tabriz	Bostan Abad	47.0066	37.7605
Tabriz	Azar Shahr	45.9723	37.7612
Tabriz	Azar Shahr	45.9839	37.762
Tabriz	Osku	46.1872	37.7623
Tabriz	Osku	45.5087	37.7635
Tabriz	Azar Shahr	45.9745	37.7637
Tabriz	Azar Shahr	45.9717	37.7694
Tabriz	Tabriz	45.9766	37.7695
Tabriz	Azar Shahr	45.9733	37.7707
Tabriz	Azar Shahr	45.953	37.7714
Tabriz	Azar Shahr	45.8739	37.7733
Tabriz	Azar Shahr	45.9394	37.7737
Tabriz	Azar Shahr	45.938	37.7738
Tabriz	Azar Shahr	45.9379	37.774
Tabriz	Azar Shahr	45.9724	37.7754
Tabriz	Osku	46.1264	37.776
Tabriz	Azar Shahr	45.9694	37.7773
Tabriz	Azar Shahr	45.9692	37.7774
Tabriz	Azar Shahr	45.9674	37.7777
Tabriz	Jolfa	45.9735	37.778
Tabriz	Tabriz	45.9934	37.779
Tabriz	Azar Shahr	45.9929	37.7792
Tabriz	Azar Shahr	45.995	37.7792
Tabriz	Azar Shahr	45.9045	37.7826
Tabriz	Azar Shahr	45.904	37.7827
Tabriz	Azar Shahr	45.9046	37.7827
Tabriz	Azar Shahr	45.9339	37.7856
Tabriz	Azar Shahr	45.9446	37.7879
Tabriz	Tabriz	45.9462	37.788
Tabriz	Azar Shahr	45.9319	37.7883
Tabriz	Azar Shahr	45.9455	37.7893
Tabriz	Osku	46.2508	37.7907
Tabriz	Bostan Abad	46.6758	37.7919
Tabriz	Azar Shahr	45.967	37.7923
Tabriz	Azar Shahr	45.9663	37.7927
Tabriz	Miyane	47.9636	37.7933
Tabriz	Osku	46.2482	37.7957
Tabriz	Azar Shahr	45.9748	37.7969
Tabriz	Azar Shahr	45.9789	37.798
Tabriz	Azar Shahr	45.899	37.8064
Tabriz	Azar Shahr	45.8992	37.8066
Tabriz	Azar Shahr	45.899	37.8067
Tabriz	Bostan Abad	46.8286	37.8083
Tabriz	Osku	46.1258	37.8085
Tabriz	Azar Shahr	45.9488	37.8128
Tabriz	Azar Shahr	45.9137	37.8148
Tabriz	Osku	46.3077	37.8162
Tabriz	Osku	46.307	37.8164
Tabriz	Miyane	48.0034	37.8264
Tabriz	Tabriz	47.4763	37.8282
Tabriz	Tabriz	46.4426	37.8297
Tabriz	Osku	45.5065	37.8343
Tabriz	Tabriz	46.4315	37.8349
Tabriz	Bostan Abad	46.8352	37.8374
Tabriz	Tabriz	46.548	37.8416
Tabriz	Bostan Abad	46.8316	37.8426
Tabriz	Tabriz	45.9742	37.8431
Tabriz	Osku	46.8313	37.8436
Tabriz	Bostan Abad	46.8295	37.8438
Tabriz	Tabriz	45.9748	37.8451
Tabriz	Azar Shahr	45.9714	37.8459
Tabriz	Azar Shahr	45.9711	37.8464
Tabriz	Tabriz	45.9704	37.8467
Tabriz	Miyane	47.8214	37.8515
Tabriz	Azar Shahr	45.927	37.8555
Tabriz	Bostan Abad	46.8314	37.8571
Tabriz	Osku	46.1937	37.8594
Tabriz	Osku	46.194	37.8595
Tabriz	Osku	46.1936	37.8595
Tabriz	Osku	46.1941	37.8595
Tabriz	Azar Shahr	45.9261	37.8596
Tabriz	Tabriz	46.3151	37.8598
Tabriz	Osku	46.1938	37.86
Tabriz	Tabriz	46.7091	37.8612
Tabriz	Osku	45.5661	37.8627
Tabriz	Osku	45.7823	37.8652
Tabriz	Tabriz	45.9268	37.8661
Tabriz	Osku	46.2146	37.8663
Tabriz	Osku	46.2151	37.8664
Tabriz	Bostan Abad	46.9983	37.8792
Tabriz	Tabriz	46.4708	37.886
Tabriz	Tabriz	46.4704	37.8861
Tabriz	Tabriz	46.4705	37.8862
Maraqe	Maraqe	45.0417	37.8892
Tabriz	Osku	45.5652	37.8912
Tabriz	Horand	48.0889	37.893
Tabriz	Tabriz	46.5819	37.8978
Tabriz	Tabriz	46.5823	37.8979
Tabriz	Tabriz	46.5822	37.8979
Tabriz	Tabriz	46.1745	37.9045
Tabriz	Osku	46.1747	37.9049
Tabriz	Osku	46.1735	37.9052
Tabriz	Osku	46.1749	37.9052
Tabriz	Osku	46.1736	37.9053
Tabriz	Osku	46.1751	37.9057
Tabriz	Osku	45.9363	37.9063
Tabriz	Osku	45.9357	37.9068
Tabriz	Osku	45.8962	37.9088
Tabriz	Osku	46.1215	37.9106
Tabriz	Osku	46.1152	37.911
Tabriz	Osku	46.1216	37.9111
Tabriz	Osku	46.1152	37.912
Tabriz	Osku	46.1226	37.9122
Tabriz	Osku	46.1223	37.9123
Tabriz	Osku	46.122	37.9124
Tabriz	Osku	46.1222	37.9124
Tabriz	Osku	46.122	37.9126
Tabriz	Osku	46.1212	37.9127
Tabriz	Osku	46.1256	37.9128
Tabriz	Osku	46.1382	37.9128
Tabriz	Osku	46.1252	37.9128
Tabriz	Osku	46.1206	37.913
Tabriz	Osku	46.139	37.913
Tabriz	Osku	46.129	37.9132
Tabriz	Osku	46.1228	37.9134
Tabriz	Osku	46.1214	37.9137
Tabriz	Osku	46.1218	37.9139
Tabriz	Osku	46.1215	37.9139
Tabriz	Osku	46.1383	37.9141
Tabriz	Osku	46.1391	37.9142
Tabriz	Osku	46.1233	37.9142
Tabriz	Osku	46.1337	37.9144
Tabriz	Osku	46.137	37.9144
Tabriz	Osku	46.1188	37.9145
Tabriz	Osku	46.1352	37.9146
Tabriz	Osku	46.1218	37.9151
Tabriz	Osku	46.1262	37.9154
Tabriz	Tabriz	46.1195	37.9156
Tabriz	Osku	46.1273	37.9156
Tabriz	Osku	46.1262	37.9157
Tabriz	Osku	46.1155	37.916
Tabriz	Osku	46.1211	37.9162
Tabriz	Osku	46.1228	37.9163
Tabriz	Osku	46.115	37.917
Tabriz	Osku	46.1216	37.9171
Tabriz	Osku	46.1278	37.9171
Tabriz	Osku	46.1278	37.9172
Tabriz	Osku	46.1277	37.9173
Tabriz	Osku	46.107	37.9174
Tabriz	Osku	46.1231	37.9175
Tabriz	Osku	45.9733	37.9176
Tabriz	Osku	46.116	37.9184
Tabriz	Osku	46.1128	37.9192
Tabriz	Osku	46.1266	37.9204
Tabriz	Osku	46.1073	37.9205
Tabriz	Osku	46.1086	37.9222
Tabriz	Tabriz	46.4794	37.9229
Tabriz	Osku	46.1288	37.9229
Tabriz	Tabriz	46.4782	37.923
Tabriz	Tabriz	46.4779	37.9232
Tabriz	Osku	46.1295	37.9234
Tabriz	Osku	46.1319	37.9238
Tabriz	Osku	46.1296	37.9244
Tabriz	Osku	46.1304	37.925
Tabriz	Azar Shahr	45.8795	37.9251
Tabriz	Azar Shahr	45.8802	37.9252
Tabriz	Osku	46.1236	37.9252
Tabriz	Osku	45.8803	37.9256
Tabriz	Osku	46.1177	37.9259
Tabriz	Osku	46.1265	37.926
Tabriz	Osku	46.1124	37.926
Tabriz	Osku	46.0609	37.9262
Tabriz	Tabriz	46.0053	37.9262
Tabriz	Osku	46.1265	37.9262
Tabriz	Osku	46.1264	37.9262
Tabriz	Osku	46.0613	37.9263
Tabriz	Osku	46.0624	37.9265
Tabriz	Osku	46.1177	37.9267
Tabriz	Osku	46.0597	37.927
Tabriz	Osku	46.1238	37.9271
Tabriz	Osku	46.1126	37.9273
Tabriz	Osku	46.1126	37.9274
Tabriz	Osku	46.006	37.9275
Tabriz	Osku	46.0067	37.9278
Tabriz	Osku	46.1132	37.9279
Tabriz	Azar Shahr	46.0058	37.9279
Tabriz	Tabriz	46.2538	37.9284
Tabriz	Osku	46.0998	37.9288
Tabriz	Osku	46.122	37.9288
Tabriz	Osku	46.1009	37.9291
Tabriz	Osku	46.1005	37.9292
Tabriz	Osku	46.1001	37.9295
Tabriz	Osku	45.9762	37.9296
Tabriz	Osku	46.0997	37.9299
Tabriz	Osku	45.9834	37.9302
Tabriz	Osku	46.0692	37.9305
Tabriz	Osku	46.103	37.9311
Tabriz	Osku	46.1004	37.9314
Tabriz	Osku	46.0854	37.9315
Tabriz	Osku	46.1584	37.9318
Tabriz	Osku	46.0849	37.9318
Tabriz	Osku	46.0859	37.9318
Tabriz	Osku	45.9727	37.9332
Tabriz	Osku	45.9781	37.9335
Tabriz	Osku	45.9723	37.9338
Tabriz	Osku	46.1532	37.935
Tabriz	Osku	45.9821	37.9351
Tabriz	Osku	45.9873	37.9351
Tabriz	Osku	46.1232	37.9355
Tabriz	Tabriz	46.064	37.9363
Tabriz	Osku	45.9717	37.9364
Tabriz	Osku	46.0708	37.9364
Tabriz	Osku	46.1618	37.9364
Tabriz	Osku	45.9774	37.9365
Tabriz	Osku	46.0712	37.9365
Tabriz	Osku	46.161	37.9366
Tabriz	Tabriz	46.0706	37.9366
Tabriz	Osku	46.0702	37.9366
Tabriz	Osku	46.0717	37.9367
Tabriz	Osku	46.1353	37.9368
Tabriz	Osku	45.9712	37.937
Tabriz	Tabriz	45.9646	37.9373
Tabriz	Osku	46.1602	37.9374
Tabriz	Osku	45.9716	37.9385
Tabriz	Osku	46.1313	37.9385
Tabriz	Osku	45.9816	37.9391
Tabriz	Tabriz	45.9815	37.9394
Tabriz	Osku	45.9808	37.9395
Tabriz	Osku	46.1232	37.9398
Tabriz	Osku	45.988	37.9402
Tabriz	Osku	46.1285	37.9405
Tabriz	Osku	46.1063	37.9412
Tabriz	Osku	46.0416	37.9426
Tabriz	Osku	46.1164	37.9429
Tabriz	Osku	46.1276	37.9434
Tabriz	Osku	46.0467	37.9438
Tabriz	Osku	46.0459	37.9439
Tabriz	Osku	46.0974	37.9443
Tabriz	Osku	46.1008	37.9444
Tabriz	Osku	46.0632	37.9448
Tabriz	Osku	46.0984	37.9449
Tabriz	Osku	46.1283	37.9455
Tabriz	Osku	46.0586	37.9456
Tabriz	Osku	46.118	37.9458
Tabriz	Tabriz	46.1294	37.9458
Tabriz	Osku	46.0403	37.9463
Tabriz	Osku	46.1181	37.9464
Tabriz	Osku	46.1068	37.9468
Maraqe	Maraqe	46.5824	37.9468
Tabriz	Osku	46.119	37.9473
Tabriz	Tabriz	46.0935	37.9484
Tabriz	Tabriz	46.1092	37.9487
Tabriz	Osku	46.1079	37.9489
Tabriz	Osku	46.0514	37.9493
Tabriz	Osku	46.1253	37.9501
Tabriz	Osku	46.0555	37.9505
Tabriz	Osku	46.0903	37.9506
Tabriz	Osku	46.0512	37.9508
Tabriz	Azar Shahr	46.1094	37.951
Tabriz	Tabriz	46.1041	37.9511
Tabriz	Osku	46.0497	37.9515
Tabriz	Tabriz	46.9584	37.9534
Tabriz	Osku	46.1033	37.9541
Tabriz	Osku	46.1031	37.9549
Tabriz	Osku	46.1223	37.956
Tabriz	Osku	46.1046	37.9564
Tabriz	Osku	45.9874	37.9605
Tabriz	Osku	45.9888	37.9608
Tabriz	Osku	46.1269	37.9619
Tabriz	Osku	46.0849	37.962
Tabriz	Tabriz	45.9286	37.966
Tabriz	Osku	45.9263	37.9661
Tabriz	Tabriz	46.4803	37.971
Tabriz	Tabriz	46.4989	37.9713
Tabriz	Tabriz	46.0592	37.9717
Tabriz	Osku	46.0007	37.9804
Tabriz	Tabriz	46.4323	37.9819
Tabriz	Tabriz	46.0876	37.9831
Tabriz	Tabriz	46.4341	37.9831
Tabriz	Osku	46.0866	37.9832
Tabriz	Osku	46.0892	37.9836
Tabriz	Osku	46.0871	37.9839
Tabriz	Osku	46.087	37.984
Tabriz	Tabriz	46.0837	37.9841
Tabriz	Osku	46.0785	37.9841
Tabriz	Tabriz	46.4574	37.9844
Tabriz	Osku	46.0886	37.9853
Tabriz	Tabriz	46.2584	37.9867
Tabriz	Tabriz	46.081	37.987
Tabriz	Tabriz	45.7779	37.9876
Tabriz	Tabriz	46.5438	37.9894
Tabriz	Tabriz	46.5436	37.99
Tabriz	Tabriz	46.3573	37.9903
Tabriz	Tabriz	46.3914	37.9906
Tabriz	Tabriz	46.3572	37.9906
Tabriz	Tabriz	46.1148	37.9909
Tabriz	Tabriz	46.357	37.992
Tabriz	Tabriz	46.1101	37.9925
Tabriz	Tabriz	46.1788	37.9926
Tabriz	Tabriz	46.1098	37.9926
Tabriz	Osku	46.1098	37.9927
Tabriz	Osku	45.955	37.9938
Tabriz	Osku	45.9576	37.9944
Tabriz	Osku	45.9581	37.9946
Tabriz	Tabriz	46.4717	37.9969
Tabriz	Tabriz	46.4717	37.9976
Tabriz	Osku	46.4324	37.9992
Tabriz	Osku	46.0427	37.9994
Tabriz	Osku	46.0416	37.9995
Tabriz	Tabriz	46.1203	38.0043
Tabriz	Tabriz	46.4412	38.0072
Tabriz	Tabriz	46.4397	38.0074
Tabriz	Osku	46.07	38.0074
Tabriz	Osku	46.0696	38.0077
Tabriz	Tabriz	46.1731	38.0104
Tabriz	Tabriz	46.4541	38.0109
Tabriz	Tabriz	46.455	38.011
Tabriz	Tabriz	46.454	38.011
Tabriz	Osku	46.038	38.0126
Tabriz	Osku	46.0384	38.0128
Tabriz	Osku	46.0381	38.0128
Tabriz	Tabriz	46.1728	38.013
Tabriz	Bostan Abad	46.7168	38.0131
Tabriz	Bostan Abad	46.7719	38.0134
Tabriz	Tabriz	46.3944	38.0141
Tabriz	Tabriz	46.3937	38.0143
Tabriz	Tabriz	46.4105	38.0146
Tabriz	Tabriz	46.3935	38.015
Tabriz	Tabriz	46.4729	38.0153
Tabriz	Shabestar	46.4866	38.0154
Tabriz	Tabriz	46.4797	38.0158
Tabriz	Tabriz	46.4727	38.0162
Tabriz	Tabriz	46.4821	38.0167
Tabriz	Tabriz	46.1076	38.0211
Tabriz	Osku	46.1077	38.0214
Tabriz	Tabriz	46.1445	38.0219
Tabriz	Tabriz	46.1445	38.0219
Tabriz	Tabriz	46.1481	38.0239
Tabriz	Osku	46.3867	38.0245
Tabriz	Osku	46.204	38.0252
Tabriz	Bostan Abad	46.9816	38.0253
Tabriz	Tabriz	46.3625	38.026
Tabriz	Tabriz	46.3512	38.0264
Tabriz	Osku	46.3556	38.0284
Tabriz	Tabriz	46.3572	38.0284
Tabriz	Tabriz	46.3572	38.0285
Tabriz	Tabriz	46.3861	38.0288
Tabriz	Osku	46.3736	38.0288
Tabriz	Tabriz	46.2068	38.0291
Tabriz	Tabriz	46.2094	38.0292
Tabriz	Tabriz	46.2027	38.0295
Tabriz	Tabriz	46.3728	38.0295
Tabriz	Tabriz	46.356	38.0297
Tabriz	Tabriz	46.3709	38.0299
Tabriz	Tabriz	46.3663	38.0301
Tabriz	Tabriz	46.3777	38.0302
Tabriz	Ahar	46.3655	38.0304
Tabriz	Tabriz	46.2122	38.0305
Tabriz	Marand	46.3814	38.0306
Tabriz	Tabriz	46.209	38.0309
Tabriz	Tabriz	46.2087	38.0314
Tabriz	Tabriz	46.3797	38.0315
Tabriz	Tabriz	46.211	38.0324
Tabriz	Tabriz	46.2067	38.0328
Tabriz	Tabriz	46.2119	38.0333
Tabriz	Tabriz	46.2038	38.0343
Tabriz	Tabriz	46.3826	38.0345
Tabriz	Tabriz	46.2068	38.0347
Tabriz	Tabriz	46.2061	38.0349
Tabriz	Tabriz	46.3936	38.0352
Tabriz	Tabriz	46.1877	38.0352
Tabriz	Jolfa	46.1923	38.0354
Tabriz	Osku	46.3957	38.0354
Tabriz	Tabriz	46.3692	38.0354
Tabriz	Tabriz	46.3486	38.0357
Tabriz	Tabriz	46.2079	38.0358
Tabriz	Tabriz	46.2051	38.0363
Tabriz	Tabriz	46.3392	38.037
Tabriz	Tabriz	46.3392	38.0371
Tabriz	Tabriz	46.3392	38.0376
Tabriz	Tabriz	46.4305	38.0398
Tabriz	Tabriz	46.3978	38.0414
Tabriz	Varzeqan	46.3846	38.0419
Tabriz	Tabriz	46.3393	38.0421
Tabriz	Jolfa	46.3917	38.0422
Tabriz	Osku	46.3392	38.0423
Tabriz	Tabriz	46.1061	38.043
Tabriz	Tabriz	46.106	38.0431
Tabriz	Tabriz	46.1959	38.0432
Tabriz	Tabriz	46.3481	38.0433
Tabriz	Tabriz	46.1059	38.0434
Tabriz	Tabriz	46.3186	38.0437
Tabriz	Tabriz	46.3517	38.044
Tabriz	Tabriz	46.1045	38.0442
Tabriz	Tabriz	46.3973	38.0443
Tabriz	Tabriz	46.3575	38.0448
Tabriz	Tabriz	46.2802	38.0449
Tabriz	Tabriz	46.4288	38.0451
Tabriz	Tabriz	46.1975	38.0452
Tabriz	Tabriz	46.3675	38.0453
Tabriz	Tabriz	46.2875	38.0459
Tabriz	Tabriz	46.1963	38.046
Tabriz	Tabriz	46.362	38.0474
Tabriz	Osku	46.0388	38.0476
Tabriz	Tabriz	46.3715	38.0477
Tabriz	Osku	46.0391	38.0478
Tabriz	Tabriz	46.3319	38.0482
Tabriz	Tabriz	46.3465	38.0485
Tabriz	Tabriz	46.3206	38.0487
Tabriz	Tabriz	46.3212	38.0491
Tabriz	Tabriz	46.3224	38.0494
Tabriz	Tabriz	46.2972	38.0501
Tabriz	Osku	46.2718	38.0505
Tabriz	Tabriz	46.2724	38.0505
Tabriz	Osku	46.2549	38.0506
Tabriz	Tabriz	46.2726	38.0507
Tabriz	Tabriz	46.2635	38.0507
Tabriz	Tabriz	46.2551	38.0508
Tabriz	Osku	46.3531	38.0526
Tabriz	Osku	46.2191	38.0531
Tabriz	Tabriz	46.3891	38.0533
Tabriz	Tabriz	46.3719	38.0537
Tabriz	Tabriz	46.3894	38.0538
Tabriz	Tabriz	46.2647	38.0541
Tabriz	Tabriz	46.3167	38.0546
Tabriz	Jolfa	46.2671	38.0547
Tabriz	Tabriz	46.3535	38.0549
Tabriz	Tabriz	46.3085	38.055
Tabriz	Tabriz	46.2619	38.055
Tabriz	Tabriz	46.2937	38.0551
Tabriz	Tabriz	46.2611	38.0551
Tabriz	Tabriz	46.2311	38.0561
Tabriz	Tabriz	46.2326	38.0562
Tabriz	Tabriz	46.3228	38.0563
Tabriz	Tabriz	46.3798	38.0564
Tabriz	Tabriz	46.5393	38.0564
Tabriz	Tabriz	46.5393	38.0567
Tabriz	Tabriz	46.543	38.0568
Tabriz	Tabriz	46.2952	38.057
Tabriz	Tabriz	46.5408	38.0571
Tabriz	Tabriz	46.3066	38.0572
Tabriz	Tabriz	46.3068	38.0574
Tabriz	Tabriz	46.3222	38.0575
Tabriz	Tabriz	46.5418	38.0576
Tabriz	Tabriz	46.351	38.0576
Tabriz	Tabriz	46.2748	38.0582
Tabriz	Tabriz	46.3703	38.0583
Tabriz	Tabriz	46.2618	38.0585
Tabriz	Tabriz	46.2736	38.0586
Tabriz	Tabriz	46.3165	38.0588
Tabriz	Tabriz	46.3038	38.059
Tabriz	Tabriz	46.1408	38.0596
Tabriz	Tabriz	46.1388	38.0596
Tabriz	Ahar	46.1873	38.0596
Tabriz	Tabriz	46.3645	38.0599
Tabriz	Tabriz	46.1411	38.06
Tabriz	Tabriz	46.2497	38.0605
Tabriz	Tabriz	46.2798	38.061
Tabriz	Tabriz	46.3232	38.061
Tabriz	Tabriz	46.309	38.0611
Tabriz	Tabriz	46.3673	38.0615
Tabriz	Tabriz	46.3674	38.0617
Tabriz	Tabriz	46.3674	38.0618
Tabriz	Tabriz	46.2899	38.0622
Tabriz	Tabriz	46.2903	38.0622
Tabriz	Tabriz	46.3136	38.0623
Tabriz	Tabriz	46.2919	38.0624
Tabriz	Tabriz	46.3118	38.0632
Tabriz	Tabriz	46.2834	38.0634
Tabriz	Tabriz	46.3572	38.0635
Tabriz	Osku	46.2651	38.0637
Tabriz	Tabriz	46.3128	38.0639
Tabriz	Osku	46.2759	38.064
Tabriz	Tabriz	46.3593	38.0641
Tabriz	Tabriz	46.2775	38.0644
Tabriz	Tabriz	46.2835	38.0646
Tabriz	Tabriz	46.3375	38.0651
Tabriz	Tabriz	46.3375	38.0652
Tabriz	Tabriz	46.3008	38.0656
Tabriz	Tabriz	46.3742	38.0656
Tabriz	Tabriz	46.3566	38.0658
Tabriz	Osku	46.3237	38.0661
Tabriz	Tabriz	46.2904	38.0662
Tabriz	Marand	46.3235	38.0662
Tabriz	Tabriz	46.2835	38.0663
Tabriz	Tabriz	46.2903	38.0663
Tabriz	Tabriz	46.301	38.0663
Tabriz	Tabriz	46.3463	38.0664
Tabriz	Tabriz	46.3463	38.0664
Tabriz	Osku	46.3466	38.0665
Tabriz	Tabriz	46.2745	38.0667
Tabriz	Tabriz	46.3137	38.0668
Tabriz	Tabriz	46.3217	38.0668
Tabriz	Tabriz	46.2763	38.0668
Tabriz	Tabriz	46.2774	38.067
Tabriz	Tabriz	46.2978	38.067
Tabriz	Tabriz	46.3521	38.0671
Tabriz	Tabriz	46.2836	38.0671
Tabriz	Horand	46.3206	38.0676
Tabriz	Tabriz	46.3638	38.0679
Tabriz	Varzeqan	46.3209	38.0686
Tabriz	Jolfa	46.3479	38.0696
Tabriz	Tabriz	46.3039	38.0697
Tabriz	Tabriz	46.3866	38.0699
Tabriz	Tabriz	46.3616	38.0699
Tabriz	Tabriz	46.311	38.0701
Tabriz	Osku	46.3746	38.0701
Tabriz	Tabriz	46.2649	38.0705
Tabriz	Tabriz	46.3138	38.0707
Tabriz	Tabriz	46.2634	38.0707
Tabriz	Tabriz	46.2761	38.071
Tabriz	Tabriz	46.3199	38.0711
Tabriz	Tabriz	46.2848	38.0713
Tabriz	Tabriz	46.3055	38.0715
Tabriz	Tabriz	46.3436	38.072
Tabriz	Marand	46.2897	38.0722
Tabriz	Tabriz	46.3045	38.0723
Tabriz	Tabriz	46.3142	38.0725
Tabriz	Tabriz	46.2849	38.0726
Tabriz	Tabriz	46.3143	38.0726
Tabriz	Tabriz	46.3035	38.0728
Tabriz	Tabriz	46.2563	38.0732
Tabriz	Tabriz	46.2962	38.0732
Tabriz	Tabriz	46.326	38.0735
Tabriz	Tabriz	46.3467	38.0737
Tabriz	Tabriz	46.3563	38.0743
Tabriz	Tabriz	46.2541	38.0743
Tabriz	Tabriz	46.506	38.0743
Tabriz	Tabriz	46.3604	38.0748
Tabriz	Tabriz	46.3247	38.0748
Tabriz	Tabriz	46.3249	38.0757
Tabriz	Tabriz	46.32	38.0757
Tabriz	Tabriz	46.2302	38.0759
Tabriz	Tabriz	46.363	38.0761
Tabriz	Tabriz	46.3359	38.0765
Tabriz	Tabriz	46.2897	38.0765
Tabriz	Tabriz	46.3411	38.0765
Tabriz	Tabriz	46.2804	38.0769
Tabriz	Tabriz	46.2495	38.077
Tabriz	Tabriz	46.3031	38.0773
Tabriz	Tabriz	46.3551	38.0774
Tabriz	Osku	46.2381	38.0776
Tabriz	Tabriz	46.3178	38.0776
Tabriz	Tabriz	46.2526	38.0776
Tabriz	Marand	46.3262	38.078
Tabriz	Tabriz	46.3193	38.0781
Tabriz	Tabriz	46.2882	38.0781
Tabriz	Tabriz	46.3245	38.0783
Tabriz	Tabriz	46.3774	38.0784
Tabriz	Tabriz	46.2377	38.0785
Tabriz	Tabriz	46.3213	38.0789
Tabriz	Tabriz	46.2297	38.0791
Tabriz	Tabriz	46.3258	38.0793
Tabriz	Tabriz	46.3177	38.0793
Tabriz	Tabriz	46.2885	38.0793
Tabriz	Tabriz	46.2886	38.0793
Tabriz	Tabriz	46.3007	38.0794
Tabriz	Jolfa	46.289	38.0794
Tabriz	Tabriz	46.3003	38.0794
Tabriz	Tabriz	46.3259	38.0794
Tabriz	Tabriz	46.3117	38.0794
Tabriz	Tabriz	46.317	38.0795
Tabriz	Tabriz	46.3171	38.0795
Tabriz	Tabriz	46.3185	38.0795
Tabriz	Tabriz	46.3257	38.0796
Tabriz	Tabriz	46.3171	38.0796
Tabriz	Tabriz	46.3091	38.0798
Tabriz	Ahar	46.3188	38.0801
Tabriz	Tabriz	46.2835	38.0803
Tabriz	Tabriz	46.3304	38.0808
Tabriz	Tabriz	46.3306	38.0809
Tabriz	Tabriz	46.3305	38.0809
Tabriz	Tabriz	46.362	38.081
Tabriz	Tabriz	46.3307	38.081
Tabriz	Tabriz	46.3013	38.0812
Tabriz	Tabriz	46.261	38.0815
Tabriz	Tabriz	46.3007	38.0816
Tabriz	Tabriz	46.2887	38.0818
Tabriz	Tabriz	46.3067	38.082
Tabriz	Tabriz	46.2691	38.082
Tabriz	Tabriz	46.3183	38.0821
Tabriz	Tabriz	46.3313	38.0821
Tabriz	Tabriz	46.2403	38.0825
Tabriz	Jolfa	46.2926	38.0826
Tabriz	Jolfa	46.2945	38.0827
Tabriz	Tabriz	46.2496	38.0829
Tabriz	Tabriz	46.2489	38.083
Tabriz	Tabriz	46.2349	38.0831
Tabriz	Tabriz	46.2513	38.0833
Tabriz	Tabriz	46.3498	38.0833
Tabriz	Tabriz	46.3231	38.0834
Tabriz	Tabriz	46.1097	38.0835
Tabriz	Osku	46.2883	38.0838
Tabriz	Tabriz	46.2961	38.0839
Tabriz	Tabriz	46.3188	38.0839
Tabriz	Tabriz	46.245	38.084
Tabriz	Tabriz	46.3509	38.0841
Tabriz	Tabriz	46.3073	38.0843
Tabriz	Tabriz	46.3105	38.0844
Tabriz	Horand	46.3105	38.0844
Tabriz	Tabriz	46.4282	38.085
Tabriz	Tabriz	46.2541	38.0851
Tabriz	Tabriz	46.2479	38.0857
Tabriz	Tabriz	46.3257	38.0858
Tabriz	Tabriz	46.2682	38.0858
Tabriz	Tabriz	46.2846	38.0858
Tabriz	Tabriz	46.1076	38.0861
Tabriz	Tabriz	46.1085	38.0864
Tabriz	Tabriz	46.1057	38.0864
Tabriz	Tabriz	46.3174	38.0865
Tabriz	Tabriz	46.3183	38.0867
Tabriz	Tabriz	46.2427	38.0867
Tabriz	Tabriz	46.2642	38.0868
Tabriz	Tabriz	46.1022	38.087
Tabriz	Tabriz	46.3024	38.0874
Tabriz	Tabriz	46.2578	38.0881
Tabriz	Tabriz	46.3815	38.0888
Tabriz	Tabriz	46.2396	38.0891
Tabriz	Tabriz	46.2781	38.0892
Tabriz	Tabriz	46.3317	38.0893
Tabriz	Tabriz	46.2399	38.0896
Tabriz	Tabriz	46.2955	38.0896
Tabriz	Tabriz	46.2942	38.0902
Tabriz	Tabriz	46.2716	38.0904
Tabriz	Tabriz	46.2926	38.0905
Tabriz	Tabriz	46.2945	38.0912
Tabriz	Tabriz	46.2517	38.0914
Tabriz	Tabriz	46.2593	38.0915
Tabriz	Horand	46.2931	38.0916
Tabriz	Tabriz	46.2195	38.0916
Tabriz	Tabriz	46.2192	38.0922
Tabriz	Tabriz	46.2505	38.0923
Maraqe	Maraqe	46.2885	38.0923
Tabriz	Tabriz	46.2763	38.0926
Tabriz	Tabriz	46.2498	38.0927
Tabriz	Tabriz	45.9961	38.0931
Tabriz	Tabriz	46.2747	38.0932
Tabriz	Tabriz	46.2988	38.0937
Tabriz	Tabriz	46.2781	38.0938
Tabriz	Tabriz	46.2781	38.0941
Tabriz	Tabriz	46.298	38.0948
Tabriz	Tabriz	46.2531	38.0948
Tabriz	Tabriz	46.3013	38.0951
Tabriz	Tabriz	46.3013	38.0951
Tabriz	Tabriz	46.3086	38.0957
Tabriz	Osku	46.244	38.0958
Tabriz	Tabriz	46.3418	38.097
Tabriz	Horand	46.2967	38.0971
Tabriz	Tabriz	46.2567	38.0973
Tabriz	Tabriz	46.2825	38.0974
Tabriz	Tabriz	46.2541	38.0974
Tabriz	Tabriz	46.2541	38.0975
Tabriz	Tabriz	46.2823	38.0976
Tabriz	Tabriz	46.2733	38.0978
Tabriz	Tabriz	46.267	38.0984
Tabriz	Tabriz	46.2662	38.0985
Tabriz	Tabriz	46.9894	38.0988
Tabriz	Tabriz	46.9899	38.0993
Tabriz	Tabriz	46.2768	38.0993
Tabriz	Tabriz	46.2501	38.0996
Tabriz	Tabriz	46.2501	38.0997
Tabriz	Azar Shahr	46.9896	38.0998
Tabriz	Tabriz	46.2766	38.1004
Tabriz	Tabriz	46.2468	38.1008
Tabriz	Heris	46.99	38.1012
Tabriz	Tabriz	46.279	38.1016
Tabriz	Tabriz	46.3023	38.1019
Tabriz	Tabriz	46.3022	38.1019
Tabriz	Tabriz	46.3022	38.1019
Tabriz	Tabriz	46.2989	38.1021
Tabriz	Tabriz	46.2814	38.1023
Tabriz	Heris	46.9919	38.1025
Tabriz	Tabriz	46.266	38.1034
Tabriz	Tabriz	46.2469	38.1045
Tabriz	Ahar	47.2998	38.1054
Tabriz	Tabriz	46.2738	38.1056
Tabriz	Tabriz	46.1147	38.1057
Tabriz	Tabriz	46.2769	38.1057
Tabriz	Tabriz	46.1143	38.1058
Tabriz	Tabriz	46.2954	38.1063
Tabriz	Tabriz	46.1141	38.1071
Tabriz	Tabriz	46.2916	38.1076
Tabriz	Tabriz	46.1174	38.1081
Tabriz	Tabriz	46.4634	38.1095
Tabriz	Tabriz	46.2754	38.1099
Tabriz	Tabriz	46.2884	38.1099
Tabriz	Tabriz	46.2775	38.11
Tabriz	Tabriz	46.2754	38.1101
Tabriz	Tabriz	46.2739	38.1104
Tabriz	Osku	46.2891	38.1106
Tabriz	Tabriz	46.2892	38.1107
Tabriz	Tabriz	46.2765	38.1114
Tabriz	Tabriz	46.2756	38.1122
Tabriz	Tabriz	46.2819	38.1136
Tabriz	Tabriz	46.2845	38.1137
Tabriz	Tabriz	46.2849	38.1138
Tabriz	Tabriz	46.2869	38.1153
Tabriz	Tabriz	46.281	38.1181
Tabriz	Tabriz	46.2557	38.1182
Tabriz	Tabriz	46.2832	38.1182
Tabriz	Tabriz	46.2871	38.1183
Tabriz	Tabriz	46.2874	38.1184
Tabriz	Tabriz	46.2867	38.1194
Tabriz	Tabriz	46.2832	38.1198
Tabriz	Marand	46.284	38.1204
Tabriz	Tabriz	46.2376	38.1213
Tabriz	Tabriz	46.1617	38.1216
Tabriz	Tabriz	46.2868	38.1216
Tabriz	Tabriz	46.1645	38.1221
Tabriz	Tabriz	46.1607	38.1222
Tabriz	Tabriz	46.1595	38.1222
Tabriz	Shabestar	45.7119	38.1293
Tabriz	Heris	46.9463	38.1315
Tabriz	Shabestar	45.5812	38.1397
Tabriz	Shabestar	45.6578	38.141
Tabriz	Shabestar	45.8354	38.1423
Tabriz	Tabriz	45.8351	38.1431
Tabriz	Shabestar	45.633	38.1441
Tabriz	Tabriz	46.1456	38.1443
Tabriz	Tabriz	46.1458	38.1444
Tabriz	Tabriz	46.2087	38.1465
Tabriz	Tabriz	45.7247	38.1512
Tabriz	Shabestar	45.728	38.1523
Tabriz	Shabestar	45.7295	38.1527
Tabriz	Tabriz	46.3121	38.1536
Tabriz	Tabriz	46.3129	38.1538
Tabriz	Tabriz	46.2542	38.1542
Tabriz	Tabriz	46.2053	38.1544
Tabriz	Tabriz	46.5812	38.1549
Tabriz	Tabriz	46.2756	38.1561
Tabriz	Tabriz	46.2526	38.1569
Tabriz	Tabriz	46.2535	38.1569
Tabriz	Tabriz	46.2538	38.1571
Tabriz	Tabriz	46.2532	38.1571
Tabriz	Tabriz	46.2532	38.1573
Tabriz	Shabestar	45.8529	38.1623
Tabriz	Heris	46.8554	38.1722
Tabriz	Ajab Shir	46.2212	38.1733
Tabriz	Heris	47.0631	38.1734
Tabriz	Tabriz	46.2208	38.1737
Tabriz	Tabriz	46.2198	38.1751
Tabriz	Osku	45.7331	38.1755
Tabriz	Shabestar	45.7334	38.1755
Tabriz	Heris	46.9369	38.1759
Tabriz	Tabriz	46.1315	38.176
Tabriz	Tabriz	45.7324	38.176
Tabriz	Tabriz	46.1364	38.1762
Tabriz	Shabestar	45.4907	38.1763
Tabriz	Shabestar	45.4903	38.177
Tabriz	Shabestar	45.4907	38.1781
Tabriz	Shabestar	45.909	38.1792
Tabriz	Shabestar	45.7006	38.1809
Tabriz	Shabestar	45.6207	38.1839
Tabriz	Tabriz	45.6964	38.184
Tabriz	Shabestar	45.5785	38.1891
Tabriz	Shabestar	45.4676	38.1905
Tabriz	Shabestar	45.634	38.1954
Tabriz	Heris	47.1816	38.1998
Tabriz	Tabriz	46.1277	38.2003
Tabriz	Shabestar	45.8165	38.2003
Tabriz	Tabriz	45.8142	38.2004
Tabriz	Shabestar	45.8146	38.2006
Tabriz	Tabriz	46.1258	38.208
Tabriz	Shabestar	45.6275	38.2167
Tabriz	Heris	46.479	38.2184
Tabriz	Heris	47.2065	38.2216
Tabriz	Tabriz	46.9326	38.2228
Tabriz	Tabriz	46.9327	38.2264
Tabriz	Tabriz	46.9318	38.2276
Tabriz	Shabestar	45.4109	38.2295
Tabriz	Tabriz	46.0959	38.2301
Tabriz	Tabriz	46.159	38.2332
Tabriz	Heris	47.2024	38.2335
Tabriz	Heris	47.2029	38.2338
Tabriz	Tabriz	45.5736	38.2341
Tabriz	Tabriz	45.9269	38.2399
Tabriz	Ahar	46.8425	38.2416
Tabriz	Tabriz	46.8419	38.2419
Tabriz	Heris	47.1985	38.246
Tabriz	Heris	47.1169	38.2479
Tabriz	Tabriz	46.6602	38.2497
Tabriz	Tabriz	46.0271	38.256
Tabriz	Heris	47.0773	38.2642
Tabriz	Tabriz	45.9068	38.2672
Tabriz	Tabriz	46.7118	38.2688
Tabriz	Marand	45.9953	38.2696
Tabriz	Shabestar	45.36	38.2717
Tabriz	Marand	45.3594	38.2718
Tabriz	Tabriz	47.1116	38.2743
Tabriz	Heris	46.9799	38.2766
Tabriz	Tabriz	46.3395	38.2807
Tabriz	Tabriz	46.3399	38.2816
Tabriz	Tabriz	46.1648	38.2823
Tabriz	Tabriz	46.164	38.2824
Tabriz	Tabriz	46.3422	38.2828
Tabriz	Tabriz	45.9786	38.2873
Tabriz	Shabestar	45.3847	38.3093
Tabriz	Heris	46.7589	38.3162
Tabriz	Shabestar	45.3619	38.3166
Tabriz	Shabestar	45.361	38.3182
Tabriz	Tabriz	46.2329	38.3213
Tabriz	Tabriz	46.5776	38.3325
Tabriz	Tabriz	46.193	38.3334
Tabriz	Varzeqan	46.6725	38.3376
Tabriz	Varzeqan	46.655	38.3438
Tabriz	Marand	45.8133	38.3543
Tabriz	Ahar	47.3342	38.3575
Tabriz	Ahar	47.2866	38.359
Tabriz	Tabriz	47.2864	38.3593
Tabriz	Marand	45.711	38.363
Tabriz	Varzeqan	46.7436	38.3652
Tabriz	Ahar	47.1301	38.3701
Tabriz	Tabriz	46.7003	38.3765
Tabriz	Tabriz	46.7001	38.3767
Tabriz	Marand	45.5903	38.3782
Tabriz	Ahar	47.4026	38.3832
Tabriz	Marand	45.6479	38.3845
Tabriz	Marand	45.648	38.385
Tabriz	Marand	45.7596	38.3861
Tabriz	Marand	45.552	38.3875
Tabriz	Marand	45.6842	38.389
Tabriz	Marand	45.6871	38.3914
Tabriz	Varzeqan	46.7156	38.3941
Tabriz	Ahar	47.1806	38.3952
Tabriz	Ahar	46.9241	38.3952
Tabriz	Marand	45.752	38.397
Tabriz	Jolfa	45.7811	38.3997
Tabriz	Marand	45.7812	38.3998
Tabriz	Marand	45.7818	38.401
Tabriz	Tabriz	46.2158	38.4012
Tabriz	Marand	45.877	38.4017
Tabriz	Marand	45.8429	38.4039
Tabriz	Tabriz	46.4177	38.4065
Tabriz	Ahar	47.1131	38.4091
Tabriz	Ahar	47.0923	38.4123
Tabriz	Ahar	46.9078	38.4165
Tabriz	Marand	45.7729	38.4192
Tabriz	Jolfa	45.7824	38.4196
Tabriz	Marand	45.7882	38.4201
Tabriz	Marand	45.7648	38.4206
Tabriz	Marand	45.765	38.421
Tabriz	Marand	45.7906	38.422
Tabriz	Marand	45.7679	38.4221
Tabriz	Marand	45.7763	38.4225
Tabriz	Marand	45.7553	38.4237
Tabriz	Marand	45.7834	38.4237
Tabriz	Marand	45.7681	38.4238
Tabriz	Marand	45.7816	38.4241
Tabriz	Marand	45.7681	38.4242
Tabriz	Marand	45.7871	38.4249
Tabriz	Marand	45.7622	38.425
Tabriz	Ahar	47.3149	38.4255
Tabriz	Marand	45.7861	38.4257
Tabriz	Marand	45.8086	38.4258
Tabriz	Marand	45.8118	38.4265
Tabriz	Marand	45.8132	38.4268
Tabriz	Marand	45.7737	38.4269
Tabriz	Marand	45.7841	38.427
Tabriz	Marand	45.7712	38.4274
Tabriz	Marand	45.7835	38.4275
Tabriz	Marand	45.7713	38.4275
Tabriz	Ahar	47.2135	38.4275
Tabriz	Marand	45.7903	38.4278
Tabriz	Marand	45.7808	38.4281
Tabriz	Ajab Shir	46.078	38.4281
Tabriz	Tabriz	45.9077	38.4281
Tabriz	Marand	46.0779	38.4284
Tabriz	Marand	45.8047	38.4287
Tabriz	Marand	45.8023	38.4288
Tabriz	Marand	45.9071	38.4288
Tabriz	Marand	45.8023	38.429
Tabriz	Marand	45.773	38.429
Tabriz	Marand	45.7585	38.429
Tabriz	Marand	45.7593	38.4292
Tabriz	Marand	45.7699	38.4294
Tabriz	Ahar	47.2458	38.4294
Tabriz	Marand	45.7541	38.4295
Tabriz	Marand	45.7586	38.4296
Tabriz	Marand	45.7663	38.4299
Tabriz	Marand	45.7727	38.4299
Tabriz	Marand	45.7877	38.4307
Tabriz	Tabriz	45.7741	38.4308
Tabriz	Marand	45.785	38.4309
Tabriz	Marand	45.7749	38.431
Tabriz	Marand	45.7775	38.4311
Tabriz	Marand	45.7713	38.4313
Tabriz	Marand	45.7453	38.4316
Tabriz	Marand	45.7688	38.4317
Tabriz	Marand	45.7683	38.4318
Tabriz	Marand	45.7608	38.4318
Tabriz	Varzeqan	46.6488	38.4322
Tabriz	Marand	45.753	38.4325
Tabriz	Marand	45.7751	38.4325
Tabriz	Marand	45.7934	38.4327
Tabriz	Marand	45.7683	38.433
Tabriz	Marand	45.7827	38.4331
Tabriz	Marand	45.7767	38.4333
Tabriz	Marand	45.7778	38.4333
Tabriz	Marand	45.793	38.4339
Tabriz	Marand	45.7349	38.4344
Tabriz	Marand	45.7349	38.4344
Tabriz	Marand	45.7494	38.4344
Tabriz	Marand	45.7924	38.4346
Tabriz	Marand	45.7619	38.4349
Tabriz	Marand	45.7159	38.4351
Tabriz	Marand	45.7919	38.4354
Tabriz	Marand	45.7785	38.4356
Tabriz	Marand	45.777	38.4356
Tabriz	Marand	45.7775	38.4358
Tabriz	Marand	45.7711	38.4364
Tabriz	Tabriz	46.9761	38.4367
Tabriz	Marand	45.7684	38.437
Tabriz	Marand	45.7562	38.4378
Tabriz	Tabriz	46.3812	38.4379
Tabriz	Marand	45.7747	38.4385
Tabriz	Marand	45.7836	38.4385
Tabriz	Marand	45.7266	38.4387
Tabriz	Marand	45.7667	38.4387
Tabriz	Marand	45.7598	38.4389
Tabriz	Marand	45.7748	38.4391
Tabriz	Marand	45.7749	38.4399
Tabriz	Marand	46.1557	38.4399
Tabriz	Marand	45.778	38.4402
Tabriz	Marand	45.7416	38.4408
Tabriz	Marand	45.8348	38.4408
Tabriz	Marand	45.7927	38.4413
Tabriz	Tabriz	45.8337	38.4414
Tabriz	Marand	45.7597	38.4418
Tabriz	Marand	45.8358	38.442
Tabriz	Marand	45.7684	38.4423
Tabriz	Marand	45.7931	38.4424
Tabriz	Varzeqan	46.6352	38.4425
Tabriz	Jolfa	45.7829	38.4431
Tabriz	Ahar	46.9023	38.4438
Tabriz	Jolfa	45.7841	38.4462
Tabriz	Marand	45.8106	38.4466
Tabriz	Marand	46.0274	38.4498
Tabriz	Marand	45.5278	38.4505
Tabriz	Marand	45.5274	38.4505
Tabriz	Marand	45.4049	38.4526
Tabriz	Marand	45.4045	38.4528
Tabriz	Ahar	47.0193	38.4534
Tabriz	Marand	45.8316	38.454
Tabriz	Tabriz	45.4466	38.4544
Tabriz	Marand	45.4462	38.4546
Tabriz	Marand	45.5666	38.4557
Tabriz	Marand	45.5668	38.4557
Tabriz	Marand	45.5664	38.4558
Tabriz	Marand	45.3662	38.4576
Tabriz	Marand	45.888	38.4613
Tabriz	Marand	45.8892	38.4615
Tabriz	Varzeqan	46.6055	38.4622
Tabriz	Varzeqan	46.8034	38.468
Tabriz	Marand	45.5093	38.4685
Tabriz	Ahar	47.069	38.4686
Tabriz	Ahar	47.0601	38.4686
Tabriz	Ahar	47.1133	38.4711
Tabriz	Ahar	47.0595	38.4715
Tabriz	Ahar	47.0551	38.4721
Tabriz	Ahar	47.0758	38.4721
Tabriz	Ahar	47.0533	38.4727
Tabriz	Ahar	47.0744	38.4729
Tabriz	Ahar	47.0684	38.4735
Tabriz	Miyane	47.0589	38.4755
Tabriz	Ahar	47.0723	38.4765
Tabriz	Marand	45.6174	38.477
Tabriz	Marand	45.6181	38.4772
Tabriz	Ahar	47.0852	38.4773
Tabriz	Ahar	47.0614	38.4795
Tabriz	Ahar	47.0584	38.4813
Tabriz	Ahar	47.068	38.4815
Tabriz	Tabriz	45.5479	38.482
Tabriz	Ahar	47.0805	38.4822
Tabriz	Marand	45.6862	38.4831
Tabriz	Ahar	47.0767	38.4833
Tabriz	Marand	45.6522	38.4835
Tabriz	Varzeqan	46.7413	38.4836
Tabriz	Marand	45.6531	38.4837
Tabriz	Ahar	47.0633	38.4838
Tabriz	Marand	45.7185	38.4839
Tabriz	Ahar	47.0777	38.4847
Tabriz	Varzeqan	46.5339	38.4849
Tabriz	Ahar	47.0836	38.4859
Tabriz	Ahar	47.1026	38.4868
Tabriz	Ahar	47.0713	38.4869
Tabriz	Ahar	47.0712	38.4869
Tabriz	Ahar	47.0816	38.4874
Tabriz	Ahar	47.0594	38.4904
Tabriz	Ahar	47.0589	38.4927
Tabriz	Ahar	46.8626	38.4941
Tabriz	Ahar	46.9941	38.4944
Tabriz	Ahar	46.7633	38.4995
Tabriz	Heris	45.6275	38.4996
Tabriz	Ahar	46.7628	38.4996
Tabriz	Marand	45.626	38.5
Tabriz	Marand	45.6279	38.5013
Tabriz	Marand	45.694	38.5037
Tabriz	Marand	45.9383	38.5058
Tabriz	Ahar	46.9508	38.5061
Tabriz	Varzeqan	46.6663	38.5061
Tabriz	Varzeqan	46.6692	38.5061
Tabriz	Ahar	46.9489	38.5068
Tabriz	Miyane	46.6546	38.5075
Tabriz	Varzeqan	46.6504	38.5081
Tabriz	Ahar	46.6485	38.5083
Tabriz	Varzeqan	46.6528	38.5102
Tabriz	Marand	45.6471	38.514
Tabriz	Tabriz	46.4611	38.5148
Tabriz	Varzeqan	46.4151	38.5148
Tabriz	Varzeqan	46.5935	38.5149
Tabriz	Tabriz	46.5929	38.5156
Tabriz	Ahar	47.0955	38.5175
Tabriz	Varzeqan	46.7203	38.5189
Tabriz	Varzeqan	46.5179	38.5199
Tabriz	Marand	45.6381	38.5246
Tabriz	Marand	45.5414	38.5251
Tabriz	Marand	45.5406	38.5256
Tabriz	Marand	45.6374	38.526
Tabriz	Ahar	46.9409	38.5265
Tabriz	Varzeqan	46.4477	38.5271
Tabriz	Ahar	47.2048	38.5307
Tabriz	Ahar	46.8846	38.531
Tabriz	Marand	45.7153	38.5326
Tabriz	Varzeqan	46.5958	38.535
Tabriz	Marand	45.7165	38.5369
Tabriz	Marand	45.4716	38.5392
Tabriz	Marand	45.4705	38.5393
Tabriz	Ahar	47.0448	38.545
Tabriz	Varzeqan	46.3602	38.547
Tabriz	Varzeqan	46.6933	38.5471
Tabriz	Varzeqan	46.4407	38.5492
Tabriz	Ahar	46.8517	38.5506
Tabriz	Marand	45.6756	38.5531
Tabriz	Varzeqan	46.3835	38.5552
Tabriz	Ahar	47.135	38.5578
Tabriz	Ahar	46.8974	38.5578
Tabriz	Marand	45.7218	38.5603
Tabriz	Varzeqan	46.4842	38.5624
Tabriz	Varzeqan	46.4846	38.5626
Tabriz	Varzeqan	46.612	38.5644
Tabriz	Ahar	46.9224	38.566
Tabriz	Tabriz	45.6595	38.5673
Tabriz	Ahar	47.1709	38.5676
Tabriz	Marand	45.2989	38.5681
Tabriz	Marand	45.2988	38.5682
Tabriz	Varzeqan	46.5153	38.5687
Tabriz	Varzeqan	46.7016	38.572
Tabriz	Tabriz	46.1753	38.5732
Tabriz	Ahar	47.2164	38.5777
Tabriz	Ahar	47.0608	38.5791
Tabriz	Varzeqan	46.7719	38.5842
Tabriz	Ahar	47.2826	38.5871
Tabriz	Marand	45.8345	38.5873
Tabriz	Marand	45.834	38.5875
Tabriz	Marand	45.8516	38.592
Tabriz	Marand	45.8514	38.5922
Tabriz	Marand	45.8527	38.5925
Tabriz	Marand	45.7425	38.5998
Tabriz	Tabriz	45.7416	38.5998
Tabriz	Varzeqan	46.8638	38.6009
Tabriz	Ahar	46.9319	38.6012
Tabriz	Ahar	46.9311	38.6023
[truncated: 190 more rows]
